# Supplementary material for: Oligodendrocytes and myelin limit neuronal plasticity in visual cortex
Source: Nature. 2024 Aug 21;633(8031):856–63. doi: 10.1038/s41586-024-07853-8 (PMC11424474; doi:10.1038/s41586-024-07853-8)
Supplement: Supplementary file 4 — Source Data Fig. 1 [file 41586_2024_7853_MOESM4_ESM.xlsx]

## Sheet: Fig1
Panel h			Panel i			Panel j			Panel k
Total mGFP+			mGFP+ OPCs			New pre-OLs			New m-OLs
Contra	Ipsi		Contra	Ipsi		Contra	Ipsi		Contra	Ipsi
167.731	185.128		130.597	138.953		19.1931	22.2325		17.9414	23.9426
117.908	137.361		74.742	97.4083		24.7808	19.4056		18.3857	20.5471
134.88	159.725		91.5549	116.348		25.7498	23.1074		17.5753	20.2697
136.147	154.318		95.7032	103.265		26.0281	28.6203		14.4155	22.4322
158.612	186.636		113.692	131.098		27.0317	19.6459		17.8886	35.8915
121.249	141.366		68.3636	83.9722		31.387	26.9635		21.498	30.4303
140.662	159.289		86.3785	91.6885		24.9626	33.4119		29.3212	34.1889
129.697	126.648		73.2509	64.8369		31.8857	32.8507		24.5606	28.9605
Panel l			Panel m
EdU/mGFP+ OPCs			EdU+ new Ols
Contra	Ipsi		Contra	Ipsi
4.57574	4.91343		0.653678	1.22836
6.32644	8.9711		0	0.780095
1.06575	5.95626		0	0
7.50496	11.6234		0	0
7.52036	12.6543		0.376018	0.395445
