# Supplementary material for: Oligodendrocytes and myelin limit neuronal plasticity in visual cortex
Source: Nature. 2024 Aug 21;633(8031):856–63. doi: 10.1038/s41586-024-07853-8 (PMC11424474; doi:10.1038/s41586-024-07853-8)
Supplement: Supplementary file 5 — Source Data Fig. 2 [file 41586_2024_7853_MOESM5_ESM.xlsx]

## Sheet: Fig 2
Panel b					Panel j
Oligodendrocytes					Control MD response
CTL					Baseline		MD4		MD8
4 wks	5 wks	6 wks	2 mo		Contra	Ipsi	Contra	Ipsi	Contra	Ipsi
117.695	229.406	374.859	294.182		0	0	5.43807	3.39806	9.06344	39.8058
133.69	278.827	282.601	419.951		0	0	8.87574	20.197	-10.355	25.1232
149.801	269.412	361.659	360.714		0	0	-2.5641	4.3956	-7.05128	18.1319
	268.689	307.042	306.899		0	0	-8.65052	-6.70732	-14.8789	14.6341
		279.791			0	0	-3.08123	5.72917	-8.40336	20.8333
		238.035			0	0	3.20513	5.49451	5.12821	24.7253
cKO					0	0	0.363636	-1.79641	-17.8182	20.3593
4 wks	5 wks	6 wks	2 mo		0	0	-6.25	-4.5082	-6.79348	11.8852
82.4053	157.56	60.6459	110.46
65.913	88.2766	64.9591	67.6516
61.2348	96.9209	136.697	56.2017		Panel k
	102.44	90.976	79.4474		cKO MD response
					Baseline		MD4		MD8
					Contra	Ipsi	Contra	Ipsi	Contra	Ipsi
Panel c					0	0	-26.0377	17.3913	-43.7736	18.2609
Oligo precursors					0	0	-20.6751	21.0526	-22.3629	51.5789
CTL					0	0	-12.3348	1.5873	-33.9207	19.0476
P28	P60				0	0	-22.0641	-3.26797	-30.605	4.57516
233.996	235.286				0	0	-22.7564	-1.98675	-35.2564	17.2185
180.297	140.758				0	0	-20.3125	23.2143	-32.4219	38.3929
265.541	173.317				0	0	-17.1548	11.7647	-20.9205	28.5714
	173.296				0	0	-17.0139	1.75439	-30.2083	21.9298
cKO					0	0	-1.68776	30.1587	-12.6582	30.9524
237.03	147.268
240.513	178.772
201.568	174.264				Panel m
	178.61				Contralateral response
					CTL					cKO
					Base	MD 4d	MD 8d	Rec 4d	Rec 8d	Base	MD 4d	MD 8d	Rec 4d	Rec 8d
Panel i					0	5.43807	9.06344	6.94864	7.55287	0	-26.0377	-43.7736	-42.2642	-16.6038
Baseline visual response					0	8.87574	-10.355	2.07101	2.36686	0	-20.6751	-22.3629	-27.0042	-20.6751
CTL		cKO			0	-2.5641	-7.05128	-2.24359	-7.05128	0	-12.3348	-33.9207	-22.467	-9.69163
Contra	Ipsi	Contra	Ipsi		0	-8.65052	-14.8789	-2.42215	-6.22837	0	-22.0641	-30.605	-21.7082	-22.7758
3.31	2.06	2.65	1.15		0	-3.08123	-8.40336	-7.84314	-1.12045	0	-22.7564	-35.2564	-33.0128	-25.3205
3.38	2.03	2.37	0.95		0	3.20513	5.12821	1.28205	3.20513	0	-20.3125	-32.4219	-23.8281	-15.625
3.12	1.82	2.27	1.26		0	0.363636	-17.8182	-12.7273	-2.18182	0	-17.1548	-20.9205	-17.1548	-15.8996
2.89	1.64	2.81	1.53		0	-6.25	-6.79348	-7.6087	-4.8913	0	-17.0139	-30.2083	-27.0833	-15.2778
3.57	1.92	3.12	1.51							0	-1.68776	-12.6582	-10.9705	-0.421941
3.12	1.82	2.56	1.12
2.75	1.67	2.39	1.19
3.68	2.44	2.88	1.14		Panel n
		2.37	1.26		Ipsilateral response
					CTL					cKO
					Base	MD 4d	MD 8d	Rec 4d	Rec 8d	Base	MD 4d	MD 8d	Rec 4d	Rec 8d
Panel l					0	3.39806	39.8058	19.4175	10.1942	0	17.3913	18.2609	6.08696	9.56522
Baseline ocular dominance					0	20.197	25.1232	14.7783	-5.41872	0	21.0526	51.5789	36.8421	10.5263
CTL	cKO				0	4.3956	18.1319	4.94505	-1.0989	0	1.5873	19.0476	15.873	5.55556
0.23	0.37				0	-6.70732	14.6341	5.4878	-6.70732	0	-3.26797	4.57516	9.15033	-9.15033
0.25	0.41				0	5.72917	20.8333	8.85417	8.33333	0	-1.98675	17.2185	10.596	-1.98675
0.26	0.286				0	5.49451	24.7253	8.79121	17.5824	0	23.2143	38.3929	17.8571	10.7143
0.276	0.293				0	-1.79641	20.3593	2.39521	-5.98802	0	11.7647	28.5714	18.4874	-5.88235
0.301	0.348				0	-4.5082	11.8852	-2.04918	-3.27869	0	1.75439	21.9298	9.64912	7.89474
0.26	0.38									0	30.1587	30.9524	17.4603	3.96825
0.24	0.34
0.2	0.4
	0.31
