# Supplementary material for: Oligodendrocytes and myelin limit neuronal plasticity in visual cortex
Source: Nature. 2024 Aug 21;633(8031):856–63. doi: 10.1038/s41586-024-07853-8 (PMC11424474; doi:10.1038/s41586-024-07853-8)
Supplement: Supplementary file 6 — Source Data Fig. 3 [file 41586_2024_7853_MOESM6_ESM.xlsx]

## Sheet: Fig 3
Panel d									Panel e									Panel f									Panel g									Panel h
Spine density									Turnover									Eliminations									Additions									Spine size
CTL				cKO					CTL				cKO					CTL				cKO					CTL				cKO					CTL				cKO
Day -2	Day 0	Day 2	Day 4	Day -2	Day 0	Day 2	Day 4		Day -2	Day 0	Day 2	Day 4	Day -2	Day 0	Day 2	Day 4		Day -2	Day 0	Day 2	Day 4	Day -2	Day 0	Day 2	Day 4		Day -2	Day 0	Day 2	Day 4	Day -2	Day 0	Day 2	Day 4		Day -2	Day 0	Day 2	Day 4	Day -2	Day 0	Day 2	Day 4
0.246864	0.331724	0.254579	0.30858	0.359571	0.367221	0.336619	0.336619		0.151515	0.53125	0.325581	0.393939	0.220339	0.148936	0.125	0.181818		0.121212	0.09375	0.27907	0.0909091	0.169492	0.0638298	0.104167	0.0909091		0.030303	0.4375	0.0465116	0.30303	0.0508475	0.0851064	0.0208333	0.0909091		-0.00782651	-0.00392536	0.0181291	0.00596731	0.0147897	-0.0322503	-0.0221366	0.00879158
0.286476	0.263248	0.255505	0.294218	0.355353	0.355353	0.346001	0.355353		0.21875	0.0810811	0.264706	0.333333	0.277778	0.0526316	0.210526	0.108108		0.125	0.0540541	0.147059	0.121212	0.166667	0.0263158	0.105263	0.0540541		0.09375	0.027027	0.117647	0.212121	0.111111	0.0263158	0.105263	0.0540541		-0.0209533	0.00879401	-0.0698596	0.0617345	0.0519907	-0.0731997	-0.0560004	0.00610851
0.151157	0.151157	0.137415	0.151157	0.277993	0.301159	0.312743	0.312743		0.275	0	0.272727	0.1	0.0909091	0.0833333	0.0769231	0.037037		0.175	0	0.181818	0	0.0909091	0	0	0.037037		0.1	0	0.0909091	0.1	0	0.0833333	0.0769231	0		-0.0284806	0.016318	0.0164383	0.0580828	0.0142776	-0.0354641	-0.0516519	0.00364775
0.529395	0.539383	0.619292	0.639269	0.443956	0.443956	0.419959	0.40796		0.107143	0.226415	0.166667	0.258065	0.25	0.135135	0.135135	0.0285714		0.0357143	0.0943396	0.0185185	0.112903	0.166667	0.0540541	0.108108	0.0285714		0.0714286	0.132075	0.148148	0.145161	0.0833333	0.0810811	0.027027	0		0.00402843	-0.0111878	-0.0443444	-0.0508027	0.0342815	-0.0606069	0.00625238	-0.0039393
0.418061	0.403131	0.373269	0.343407	0.390765	0.366342	0.366342	0.341919		0.210526	0.107143	0.148148	0.08	0.380952	0.1875	0.133333	0.0666667		0.131579	0.0714286	0.111111	0.08	0.190476	0.125	0.0666667	0.0666667		0.0789474	0.0357143	0.037037	0	0.190476	0.0625	0.0666667	0		0.0397308	-0.0695163	-0.0778528	0.00489858	0.0220694	-0.0498757	0.0545181	0.0240081
0.600881	0.600881	0.648009	0.530189	0.278572	0.294959	0.311345	0.262185		0.238095	0.254902	0.196078	0.272727	0.214286	0.117647	0.166667	0.210526		0.142857	0.117647	0.0392157	0.254545	0.0714286	0	0.0555556	0.210526		0.0952381	0.137255	0.156863	0.0181818	0.142857	0.117647	0.111111	0		0.0205001	-0.028506	-0.013011	-0.0590652	0.0165224	-0.024431	-0.126309	-0.0664158
0.288362	0.305838	0.323314	0.305838	0.259647	0.267515	0.243911	0.228175		0.310345	0.212121	0.2	0.162162	0.392857	0.212121	0.205882	0.129032		0.0689655	0.0606061	0.0857143	0.108108	0.285714	0.0909091	0.147059	0.0967742		0.241379	0.151515	0.114286	0.0540541	0.107143	0.121212	0.0588235	0.0322581		-0.0209969	0.0038845	0.0316776	0.0100391	0.0493923	-0.0675228	0.00933676	0.00412961
0.359038	0.359038	0.32401	0.306496	0.365537	0.346792	0.356165	0.337419		0.269231	0.195122	0.170732	0.135135	0.571429	0.0512821	0.027027	0.105263		0.192308	0.097561	0.121951	0.108108	0.357143	0.0512821	0	0.0789474		0.0769231	0.097561	0.0487805	0.027027	0.214286	0	0.027027	0.0263158		-0.0108996	-0.00650145	-0.0104508	-0.0353128	0.0644828	-0.0904415	-0.0278151	-0.0845933
0.389347	0.376369	0.389347	0.402326	0.414742	0.44179	0.405725	0.423758		0.363636	0.166667	0.103448	0.166667	0.305556	0.282609	0.163265	0.177778		0.212121	0.1	0.0344828	0.0666667	0.222222	0.108696	0.122449	0.0666667		0.151515	0.0666667	0.0689655	0.1	0.0833333	0.173913	0.0408163	0.111111		0.0022839	-0.0103274	0.0155397	-0.0303951	0.0358363	-0.0507114	0.0158026	-0.0526922
0.390684	0.437194	0.37208	0.362778	0.375295	0.402102	0.375295	0.375295		0.173913	0.166667	0.234043	0.125	0.45	0.214286	0.2	0.285714		0.0869565	0.0238095	0.191489	0.075	0.4	0.0714286	0.133333	0.142857		0.0869565	0.142857	0.0425532	0.05	0.05	0.142857	0.0666667	0.142857		0.0366623	-0.0504047	-0.0869903	-0.0374375	0.0380218	-0.0488221	-0.0117059	-0.00672751
0.554811	0.562625	0.562625	0.562625	0.491981	0.432943	0.393585	0.432943		0.285714	0.295775	0.263889	0.180556	0.342857	0.28	0.181818	0.3		0.047619	0.126761	0.138889	0.0972222	0.2	0.2	0.136364	0.1		0.238095	0.169014	0.125	0.0833333	0.142857	0.08	0.0454545	0.2		0.0157724	-0.0228493	-0.0168038	-0.0225909	0.0387299	-0.0545439	0.0233628	-0.0905948
0.269269	0.348465	0.332626	0.395983	0.313582	0.275572	0.361094	0.294577		0.230769	0.411765	0.0909091	0.238095	0.375	0.151515	0.206897	0.236842		0.0769231	0.0588235	0.0454545	0.047619	0.2	0.0909091	0	0.210526		0.153846	0.352941	0.0454545	0.190476	0.175	0.0606061	0.206897	0.0263158		0.041211	-0.0407497	-0.0956262	-0.0673968	-0.021496	0.0132961	-0.122033	-0.0211856
0.409478	0.437396	0.446703	0.437396	0.423229	0.463537	0.463537	0.483691		0.224138	0.159091	0.234043	0.104167	0.108108	0.0952381	0.0434783	0.0869565		0.12069	0.0227273	0.12766	0.0625	0.0810811	0	0	0.0434783		0.103448	0.136364	0.106383	0.0416667	0.027027	0.0952381	0.0434783	0.0434783		-0.0114248	-0.00314854	0.000316709	-0.0481074	0.0585951	-0.0738144	0.0141563	-0.00700782
0.598224	0.648076	0.722854	0.697928	0.299678	0.345783	0.32273	0.299678		0.185185	0.270833	0.288462	0.206897	0.111111	0.307692	0.2	0.214286		0.0925926	0.0833333	0.0961538	0.12069	0.0444444	0.0769231	0.133333	0.142857		0.0925926	0.1875	0.192308	0.0862069	0.0666667	0.230769	0.0666667	0.0714286		0.000261294	-0.0107744	0.0187157	-0.00612925	0.0401891	-0.0472638	0.0723783	0.0206142
0.489532	0.464427	0.502084	0.464427	0.288359	0.331613	0.302777	0.230687		0.259259	0.102564	0.135135	0.125	0.185185	0.15	0.26087	0.238095		0.111111	0.0769231	0.027027	0.1	0.111111	0	0.173913	0.238095		0.148148	0.025641	0.108108	0.025	0.0740741	0.15	0.0869565	0		0.0429537	-0.0683112	-0.0339709	-0.0289909	-0.00776842	-0.0174573	-0.0708443	-0.0565523
0.322297	0.424846	0.410196	0.424846	0.359148	0.327918	0.390379	0.343533		0.0714286	0.318182	0.241379	0.178571	0.392857	0	0.190476	0.28		0.0714286	0	0.137931	0.0714286	0.178571	0	0.047619	0.2		0	0.318182	0.103448	0.107143	0.214286	0	0.142857	0.08		0.0737117	-0.0715854	0.0295924	-0.0325089	0.0116192	-0.0296981	0.051869	-0.0123209
0.418936	0.510578	0.471303	0.484395	0.444579	0.613943	0.508091	0.571602		0.3125	0.40625	0.179487	0.194444	0.285714	0.666667	0.344828	0.333333		0.25	0.09375	0.128205	0.0833333	0.142857	0.142857	0.241379	0.125		0.0625	0.3125	0.0512821	0.111111	0.142857	0.52381	0.103448	0.208333		0.0511097	-0.0597343	-0.0580145	-0.0963452	-0.0453973	0.00908691	0.0671294	0.104701
0.378301	0.418123	0.418123	0.428078	0.708866	0.733032	0.716921	0.660534		0.242424	0.105263	0.0952381	0.119048	0.193548	0.227273	0.318681	0.280899		0.0909091	0	0.047619	0.047619	0.0967742	0.0909091	0.175824	0.179775		0.151515	0.105263	0.047619	0.0714286	0.0967742	0.136364	0.142857	0.101124		0.0769731	-0.0970184	-0.115662	-0.0847983	0.00933112	-0.02741	-0.0467955	-0.0340931
0.482784	0.568995	0.551753	0.53451	0.679661	0.679661	0.626003	0.590232		0.4	0.178571	0.151515	0.21875	0.0714286	0.368421	0.236842	0.171429		0.0857143	0	0.0909091	0.125	0.0238095	0.184211	0.157895	0.114286		0.314286	0.178571	0.0606061	0.09375	0.047619	0.184211	0.0789474	0.0571429		0.0394297	-0.0489549	-0.0639175	0.00631998	-0.01222	-0.0017693	-0.0663903	-0.0154183
0.528965	0.562025	0.495905	0.495905	0.492016	0.584268	0.522766	0.553517		0.37037	0.25	0.205882	0.1	0.692308	0.5625	0.368421	0.352941		0.222222	0.09375	0.147059	0.0666667	0.0769231	0.1875	0.210526	0.176471		0.148148	0.15625	0.0588235	0.0333333	0.615385	0.375	0.157895	0.176471		0.035308	-0.0471509	0.0304957	0.0280311	0.0185794	-0.0358024	0.0119309	-0.00250306
0.318287	0.407407	0.394675	0.420138	0.473232	0.578394	0.578394	0.595921		0.3	0.4	0.125	0.129032	0.307692	0.37037	0.30303	0.393939		0.08	0.04	0.09375	0.0322581	0.153846	0.0740741	0.151515	0.181818		0.22	0.36	0.03125	0.0967742	0.153846	0.296296	0.151515	0.212121		0.0302444	-0.0386032	0.0447369	0.0331994	-0.0266498	0.00301061	-0.0509196	0.0127525
0.578834	0.565052	0.496143	0.509925	0.398434	0.43308	0.372449	0.381111		0.311111	0.238095	0.219512	0.222222	0.214286	0.347826	0.16	0.186047		0.155556	0.119048	0.170732	0.111111	0.119048	0.130435	0.12	0.116279		0.155556	0.119048	0.0487805	0.111111	0.0952381	0.217391	0.04	0.0697674		0.0187827	-0.0319626	-0.0639092	-0.00176371	0.0241204	-0.0358135	-0.0840349	-0.0676899
0.238373	0.290194	0.238373	0.269466	0.452211	0.560742	0.551698	0.542654		0.45	0.26087	0.214286	0.130435	0.131579	0.32	0.16129	0.196721		0.1	0	0.178571	0.0434783	0.0789474	0.04	0.0806452	0.114754		0.35	0.26087	0.0357143	0.0869565	0.0526316	0.28	0.0806452	0.0819672		0.0340893	-0.0371393	-0.086158	-0.0735262	0.00752946	-0.0243522	-0.038311	-0.0311215
0.39751	0.375426	0.386468	0.408551	0.424238	0.381814	0.33939	0.381814		0.347826	0.0833333	0.235294	0.0571429	0.384615	0.3	0.222222	0.3125		0.26087	0.0555556	0.0882353	0.0285714	0.25641	0.2	0.166667	0.09375		0.0869565	0.0277778	0.147059	0.0285714	0.128205	0.1	0.0555556	0.21875		-0.0503262	0.0320019	-0.0295165	-0.0671103	0.0289377	-0.0543633	-0.080593	-0.0959194
0.363089	0.392528	0.363089	0.382715	0.302262	0.370958	0.384697	0.357219		0.166667	0.189189	0.175	0.162162	0.333333	0.590909	0.333333	0.214286		0.0555556	0.0540541	0.1	0.0810811	0.222222	0.181818	0.148148	0.142857		0.111111	0.135135	0.075	0.0810811	0.111111	0.409091	0.185185	0.0714286		-0.0329684	0.0125407	-0.043667	0.0174685	0.0277705	-0.0341813	-0.0575642	0.00690599
0.508049	0.487727	0.477566	0.457244	0.456802	0.541135	0.505996	0.513024		0.321429	0.14	0.229167	0.106383	0.277778	0.4	0.168831	0.208333		0.178571	0.06	0.145833	0.0851064	0.222222	0.107692	0.116883	0.0972222		0.142857	0.08	0.0833333	0.0212766	0.0555556	0.292308	0.0519481	0.111111		0.0231347	-0.0393515	0.0692169	0.0325075	0.00101879	-0.0169287	-0.0555819	-0.0399759
0.286068	0.350664	0.36912	0.350664	0.461288	0.48645	0.469676	0.494837		0.347826	0.387097	0.210526	0.225	0.136364	0.127273	0.172414	0.160714		0.26087	0.0645161	0.0789474	0.15	0.136364	0.0363636	0.0862069	0.0714286		0.0869565	0.322581	0.131579	0.075	0	0.0909091	0.0862069	0.0892857		0.0153264	-0.0241509	-0.038741	-0.0347565	0.00486186	-0.0224037	-0.0587784	-0.0170578
0.515232	0.534315	0.515232	0.477067	0.414998	0.497998	0.490452	0.460271		0.357143	0.0740741	0.142857	0.148148	0.117647	0.345455	0.30303	0.353846		0.214286	0	0.107143	0.111111	0.0588235	0.0727273	0.151515	0.215385		0.142857	0.0740741	0.0357143	0.037037	0.0588235	0.272727	0.151515	0.138462		-0.0102438	-0.00229678	0.0335464	-0.014439	-0.00414472	-0.00599367	0.0191452	0.0129294
0.369795	0.386603	0.403412	0.395008	0.394919	0.43253	0.423127	0.413724		0.393939	0.0909091	0.130435	0.1875	0.461538	0.238095	0.23913	0.377778		0.181818	0.0227273	0.0434783	0.104167	0.230769	0.0714286	0.130435	0.2		0.212121	0.0681818	0.0869565	0.0833333	0.230769	0.166667	0.108696	0.177778		-0.0395009	0.0241586	0.00951503	0.0503834	0.0195031	-0.0367378	-0.0369496	-0.0586289
0.44502	0.485476	0.477385	0.44502	0.462807	0.479336	0.429749	0.462807		0.347826	0.2	0.15	0.169492	0.111111	0.25	0.310345	0.346154		0.130435	0.0545455	0.0833333	0.118644	0.0555556	0.107143	0.206897	0.134615		0.217391	0.145455	0.0666667	0.0508475	0.0555556	0.142857	0.103448	0.211538		0.00323296	-0.0223408	0.0130132	0.0300123	0.00221875	-0.0166222	-0.065837	-0.0568024
0.420565	0.404988	0.366047	0.389412	0.450383	0.435116	0.458016	0.458016		0.428571	0.203704	0.269231	0.276596	0.266667	0.169492	0.157895	0.2		0.190476	0.111111	0.173077	0.12766	0.2	0.101695	0.0526316	0.1		0.238095	0.0925926	0.0961538	0.148936	0.0666667	0.0677966	0.105263	0.1		-0.030189	0.0192761	-0.0833101	-0.0160606	0.0102388	-0.0332562	-0.059918	-0.0604501
0.341191	0.295699	0.348773	0.288117	0.359988	0.404987	0.389987	0.419986		0.241379	0.133333	0.205128	0.23913	0.315789	0.416667	0.222222	0.461538		0.103448	0.0888889	0.0512821	0.217391	0.210526	0.125	0.111111	0.230769		0.137931	0.0444444	0.153846	0.0217391	0.105263	0.291667	0.111111	0.230769		-0.00780333	-0.00974619	-0.0320912	0.0226963	0.0183885	-0.0278045	-0.0559388	-0.00770511
0.458583	0.521117	0.625341	0.479428	0.439044	0.426499	0.476676	0.426499		0.1875	0.227273	0.2	0.233333	0.45	0.114286	0.205882	0.157895		0.125	0	0.04	0.233333	0.25	0.0571429	0.0588235	0.131579		0.0625	0.227273	0.16	0	0.2	0.0571429	0.147059	0.0263158		0.0154479	-0.0207952	0.00269978	-0.0469088	0.0361159	-0.0545319	-0.0640785	-0.0887428
0.436826	0.461094	0.473228	0.412558	0.446731	0.420453	0.437972	0.420453		0.625	0.222222	0.263158	0.205128	0.407407	0.196078	0.291667	0.22		0.25	0.0833333	0.105263	0.179487	0.259259	0.117647	0.125	0.14		0.375	0.138889	0.157895	0.025641	0.148148	0.0784314	0.166667	0.08		-0.0303089	0.0200787	-0.00141115	0.0324105	0.0130407	-0.0291697	0.00310416	-0.0593047
0.451957	0.43187	0.411783	0.43187	0.53224	0.501827	0.471413	0.547447		0.111111	0.177778	0.209302	0.268293	0.24	0.314286	0.212121	0.290323		0	0.111111	0.0930233	0.146341	0.16	0.171429	0.151515	0.0645161		0.111111	0.0666667	0.116279	0.121951	0.08	0.142857	0.0606061	0.225806		0.0100129	-0.0210471	-0.0342274	0.00888985	-0.0588153	0.034322	0.0818948	0.0112001
0.674322	0.687808	0.728267	0.647349	0.489259	0.50738	0.50738	0.50738		0.25	0.32	0.176471	0.203704	0.166667	0.296296	0.214286	0.25		0.125	0.14	0.0588235	0.166667	0.125	0.12963	0.107143	0.125		0.125	0.18	0.117647	0.037037	0.0416667	0.166667	0.107143	0.125		0.000631362	-0.0162096	0.030886	-0.0613632	-0.0387683	0.0230007	-0.00707933	-0.0442769
0.499574	0.491384	0.491384	0.450436	0.463541	0.463541	0.463541	0.45427		0.25641	0.229508	0.166667	0.2	0.28125	0.36	0.24	0.22		0.128205	0.114754	0.0833333	0.15	0.15625	0.18	0.12	0.12		0.128205	0.114754	0.0833333	0.05	0.125	0.18	0.12	0.1		-0.00630915	-0.00576114	-0.0355426	-0.0389996	-0.0142657	0.0048017	-0.0611919	-0.0825169
0.4301	0.490314	0.455906	0.490314	0.434395	0.477835	0.448875	0.463355		0.214286	0.18	0.210526	0.188679	0.26087	0.166667	0.181818	0.225806		0.107143	0.02	0.140351	0.0566038	0.0869565	0.0166667	0.136364	0.0967742		0.107143	0.16	0.0701754	0.132075	0.173913	0.15	0.0454545	0.129032		-0.00524341	-0.00934654	-0.0179123	-0.0456028	-0.0136587	-0.000761564	-0.0200133	-0.0501522
0.434466	0.425414	0.443517	0.407312	0.674008	0.628467	0.76509	0.701333		0.2	0.229167	0.297872	0.163265	0.454545	0.189189	0.347826	0.178571		0.08	0.125	0.12766	0.122449	0.227273	0.121622	0.0724638	0.130952		0.12	0.104167	0.170213	0.0408163	0.227273	0.0675676	0.275362	0.047619		0.00790126	-0.0250014	0.0213721	-0.0147804	0.0115831	-0.0265813	-0.0549176	-0.0628154
0.491857	0.420128	0.420128	0.37914	0.457846	0.457846	0.437939	0.447893		0.210526	0.25	0.243902	0.219512	0.216216	0.217391	0.173913	0.113636		0	0.1875	0.121951	0.170732	0.135135	0.108696	0.108696	0.0454545		0.210526	0.0625	0.121951	0.0487805	0.0810811	0.108696	0.0652174	0.0681818		-0.00720219	-0.00394166	0.0778228	0.00906166	0.00292754	-0.0215805	-0.022339	-0.0680983
0.414206	0.471058	0.454814	0.430449	0.412645	0.361065	0.412645	0.386855		0.225806	0.294118	0.224138	0.107143	0.321429	0.375	0.428571	0.375		0.16129	0.0784314	0.12069	0.0892857	0.25	0.21875	0.178571	0.21875		0.0645161	0.215686	0.103448	0.0178571	0.0714286	0.15625	0.25	0.15625		-0.0211966	0.00401649	-0.0744395	-0.0211918	-0.040682	0.0291667	-0.0727939	-0.133091
0.376744	0.404999	0.414418	0.329651	0.410971	0.354415	0.40343	0.384578		0.181818	0.325	0.255814	0.386364	0.0952381	0.12	0.262864	0.204074		0.136364	0.125	0.116279	0.295455	0	0.08	0.0926244	0.115556		0.0454545	0.2	0.139535	0.0909091	0.0952381	0.04	0.17024	0.0885185		0.0370267	-0.0525795	-0.0234104	-0.0571861	0.0157529	-0.0391269	-0.0402955	-0.0801484
0.527799	0.422239	0.527799	0.457426	0.430427	0.399237	0.417951	0.405475		0.34	0.2	0.291667	0.3	0.464286	0.30303	0.226242	0.309009		0.18	0.166667	0.0416667	0.233333	0.178571	0.151515	0.0863121	0.215315		0.16	0.0333333	0.25	0.0666667	0.285714	0.151515	0.13993	0.0936937		0.00488108	-0.0162795	-0.0862923	-0.00671404	0.000931066	-0.0299857	0.00107422	-0.0636387
0.627026	0.610305	0.660467	0.627026	0.334257	0.351849	0.395831	0.369442		0.282051	0.173333	0.232877	0.177215	0.275862	0.263889	0.236014	0.216792		0.128205	0.08	0.0958904	0.113924	0.206897	0.0868056	0.103147	0.145363		0.153846	0.0933333	0.136986	0.0632911	0.0689655	0.177083	0.132867	0.0714286		-0.00243928	-0.0115712	-0.00851189	-0.00926043	0.0132968	-0.0347366	-0.00868736	0.0460689
0.409147	0.425847	0.450896	0.442547	0.195937	0.195937	0.161861	0.119266		0.1875	0.22449	0.176471	0.259259	0.24	0.568182	0.442308	0.645833		0.0625	0.0816327	0.0588235	0.148148	0.12	0.231818	0.303846	0.416667		0.125	0.142857	0.117647	0.111111	0.12	0.336364	0.138462	0.229167		-0.00107462	-0.012789	-0.0206013	-0.0168055	0.00444799	-0.0166249	0.0338325	0.027602
0.558028	0.578954	0.613831	0.606855	0.299544	0.292412	0.313808	0.299544		0.25641	0.2125	0.277108	0.170455	0.125	0.209957	0.342105	0.29		0.102564	0.0875	0.108434	0.0909091	0.03125	0.115801	0.105263	0.175		0.153846	0.125	0.168675	0.0795455	0.09375	0.0941558	0.236842	0.115		0.00621857	-0.0205857	0.00203259	-0.00154106	-0.00640506	-0.0135739	-0.01449	0.0150312
0.677033	0.691438	0.633819	0.633819	0.316942	0.360658	0.393445	0.327871		0.375	0.170213	0.145833	0.204545	0.142857	0.19375	0.235294	0.350877		0.225	0.0744681	0.104167	0.113636	0.0952381	0.0645833	0.0882353	0.231579		0.15	0.0957447	0.0416667	0.0909091	0.047619	0.129167	0.147059	0.119298		-0.0137596	-0.00345039	0.0335912	0.0594793	-0.000105241	-0.0117639	-0.00366989	-0.00815829
0.599102	0.599102	0.645907	0.664629	0.378107	0.32621	0.400348	0.437418		0.192308	0.28125	0.390625	0.289855	0.5625	0.374506	0.244755	0.263249		0.0961538	0.140625	0.15625	0.130435	0.0625	0.198617	0.0576923	0.129032		0.0961538	0.140625	0.234375	0.15942	0.5	0.175889	0.187063	0.134217		0.00874861	-0.0193546	-0.051079	-0.049704	0.00753341	-0.0228714	0.0188423	-0.0259
0.584397	0.640435	0.664452	0.640435	0.217176	0.182428	0.225863	0.217176		0.145833	0.315068	0.2375	0.180723	0.263158	0.527273	0.454545	0.335897		0.0625	0.109589	0.1	0.108434	0.184211	0.286364	0.136364	0.220513		0.0833333	0.205479	0.1375	0.0722892	0.0789474	0.240909	0.318182	0.115385		0.00895079	-0.0135103	-0.0425997	-0.0437405	-0.00342865	-0.00617834	-0.03645	-0.0407807
0.561454	0.561454	0.67174	0.691792	0.262719	0.246551	0.270802	0.307179		0.22449	0.214286	0.303571	0.268657	0.631579	0.184093	0.377273	0.335913		0.122449	0.107143	0.0535714	0.119403	0.210526	0.0839822	0.156061	0.152477		0.102041	0.107143	0.25	0.149254	0.421053	0.100111	0.221212	0.183437		0.0154766	-0.0272884	-0.045477	-0.0279554	-0.00251313	-0.0261942	0.00910845	-0.0280797
0.402861	0.402861	0.412687	0.422512	0.226603	0.199136	0.267804	0.267804		0.190476	0.292683	0.439024	0.238095	0.36	0.730769	0.450368	0.509569		0.0238095	0.146341	0.195122	0.119048	0.16	0.307692	0.121324	0.287081		0.166667	0.146341	0.243902	0.119048	0.2	0.423077	0.329044	0.222488		-8.11128e-05	-0.0128142	0.00414638	0.0295008	-0.0148831	0.00719422	0.0475944	-0.0375184
0.340264	0.340264	0.340264	0.361531	0.384934	0.338971	0.344717	0.31599		0.205128	0.3125	0.15625	0.21875	0.333333	0.251736	0.41381	0.360153		0.0769231	0.15625	0.0625	0.09375	0.0416667	0.130787	0.222782	0.197318		0.128205	0.15625	0.09375	0.125	0.291667	0.120949	0.191028	0.162835		-0.000930082	-0.0204768	0.0435694	0.0732899	-0.0293793	0.00603926	-0.00783331	-0.0126598
0.294724	0.348311	0.42869	0.410828	0.340234	0.3187	0.258406	0.232565			0.30303	0.435897	0.375	0.307692	0.230769	0.298618	0.206897			0.0606061	0.102564	0.208333	0.153846	0.141026	0.194931	0.137931			0.242424	0.333333	0.166667	0.153846	0.0897436	0.103687	0.0689655		0.0057635	-0.0191245	-0.032871	0.0100669	-0.0218631	0.00939859	0.0411818	0.0696322
0.44041	0.396369	0.44041	0.418389	0.35503	0.309383	0.32967	0.32967			0.2	0.277778	0.2	0.3125	0.146813	0.191028	0.211601			0.15	0.0833333	0.125	0.1875	0.0799373	0.0801411	0.154412			0.05	0.194444	0.075	0.125	0.0668757	0.110887	0.0571895		0.0305444	-0.0581879	-0.0768375	-0.0743371	-0.0226758	-0.00497239	-0.00100168	-0.0386641
0.397967	0.500668	0.513505	0.53918	0.487204	0.487204	0.492558	0.519328			0.451613	0.487179	0.2	0.28125	0.165217	0.181159	0.179196			0.0967742	0.230769	0.075	0.125	0.0770531	0.105978	0.0769231			0.354839	0.25641	0.125	0.15625	0.0881643	0.0751812	0.102273		-0.00183933	-0.00973643	0.0124537	-0.0795381	-0.0043751	-0.0131887	-0.00210212	-0.00491399
0.384755	0.384755	0.442468	0.423231	0.361995	0.341111	0.285419	0.285419			0.125	0.175	0.173913	0.46875	0.166957	0.139194	0.15			0.05	0.025	0.108696	0.15625	0.0834783	0.119963	0.075			0.075	0.15	0.0652174	0.3125	0.0834783	0.0192308	0.075		0.00790609	-0.0238613	-0.0335159	0.0644163	-0.00182548	-0.0147407	0.0453306	0.00127978
0.319598	0.327588	0.375528	0.335578	0.599854	0.526187	0.536711	0.578806			0.275	0.243902	0.234043		0.214854	0.348214	0.338081			0.125	0.0487805	0.170213		0.143899	0.169643	0.151424			0.15	0.195122	0.0638298		0.0709549	0.178571	0.186657		0.0128309	-0.033277	-0.0382555	0.0401986	-0.00685052	-0.0117403	-0.00651754	-0.010727
0.332451	0.364886	0.39732	0.429754	0.433576	0.353284	0.369343	0.321168			0.243902	0.244444	0.306122		0.353846	0.458333	0.181818			0.0731707	0.0666667	0.122449		0.215385	0.25	0.136364			0.170732	0.177778	0.183673		0.138462	0.208333	0.0454545		-0.0212702	0.00207441	0.0099337	-0.0246378	-0.0169519	-0.004529	-0.0475251	-0.0497909
0.284561	0.326408	0.343147	0.368256	0.389926	0.370749	0.389926	0.402711			0.352941	0.333333	0.365854		0.175	0.23073	0.242647			0.0882353	0.153846	0.146341		0.05	0.120183	0.149816			0.264706	0.179487	0.219512		0.125	0.110548	0.0928309		-0.013792	-0.000922279	-0.0263844	0.0377243	-0.0290661	0.00204649	0.0224339	0.01895
0.320298	0.284135	0.346128	0.201478	0.486491	0.480768	0.486491	0.503662			0.128647	0.293626	0.390931		0.103101	0.135531	0.17813			0.0537135	0.11442	0.376225		0.0565891	0.0613553	0.0977239			0.0749337	0.179206	0.0147059		0.0465116	0.0741758	0.0804057		-0.0438442	0.0229657	-0.00293285	0.126676	-0.0125573	-0.00642718	0.00576519	0.00559311
0.415973	0.402555	0.44952	0.395846	0.300533	0.327854	0.364282	0.473567			0.0833333	0.246237	0.178819		0.188235	0.226006	0.223602			0.05	0.066129	0.163194		0.104412	0.0557276	0.0931677			0.0333333	0.180108	0.015625		0.0838235	0.170279	0.130435		-0.0166621	-0.00149274	0.0340494	0.0419627	-0.00367884	-0.0101681	0.0676552	0.00885547
0.375139	0.334028	0.421389	0.308333	0.397512	0.489246	0.382223	0.473957			0.166667	0.2875	0.373512		0.466063	0.358974	0.313725			0.106061	0.078125	0.287202		0.18552	0.215385	0.117647			0.0606061	0.209375	0.0863095		0.280543	0.14359	0.196078		-0.0197514	0.000577575	0.00466714	0.00638736	0.0133044	-0.0239697	0.0307212	0.0359165
0.50784	0.463292	0.472202	0.409836	0.571018	0.447183	0.543499	0.51598			0.190374	0.203297	0.140212		0.218699	0.166023	0.135965			0.0897989	0.10989	0.0925926		0.144309	0.0413127	0.0989975			0.100575	0.0934066	0.047619		0.0743902	0.12471	0.0369674		-0.0193801	0.00277483	0.0278559	0.0877642	-0.0729495	0.0529351	0.0988446	0.0749045
0.323529	0.30042	0.355882	0.258823	0.547608	0.518403	0.489197	0.467293			0.191028	0.240196	0.305921		0.220345	0.250649	0.147059			0.0957661	0.104449	0.196272		0.124249	0.1329	0.102941			0.0952621	0.135747	0.109649		0.0960961	0.117749	0.0441176		-0.0277933	0.00687767	-0.0391891	0.0468968	-0.0211015	-0.00450405	0.0494137	0.0530214
0.342837	0.288704	0.297726	0.306748	0.319213	0.253621	0.257994	0.253621			0.116013	0.136555	0.125		0.390756	0.476437	0.280108			0.0866013	0.0357143	0.09375		0.221639	0.237931	0.163978			0.0294118	0.10084	0.03125		0.169118	0.238506	0.116129		-0.0321388	0.00299856	-0.0407831	-0.0699896	-0.0240178	0.00654479	-0.00708213	0.0677815
0.253421	0.245246	0.249334	0.253421	0.317997	0.293056	0.305527	0.268115			0.172727	0.118391	0.096875		0.193182	0.223333	0.32			0.0924242	0.0666667	0.0479167		0.0833333	0.100833	0.24			0.080303	0.0517241	0.0489583		0.109848	0.1225	0.08		-0.017097	-0.00595231	-0.0210074	0.00928529	-0.0546979	0.0224518	-0.0362349	0.0693905
0.231476	0.206851	0.201926	0.226551	0.308166	0.298827	0.336181	0.289489			0.142857	0.261905	0.240909		0.420833	0.361111	0.28268			0.0952381	0.142857	0.0727273		0.19375	0.149306	0.199346			0.047619	0.119048	0.168182		0.227083	0.211806	0.0833333		-0.000124373	-0.026968	0.00306271	0.0537801	0.0117366	-0.023245	0.0715839	0.134956
0.360278	0.29531	0.301216	0.277591	0.353254	0.379748	0.32676	0.32676			0.247024	0.134615	0.103478		0.308333	0.218535	0.165205			0.151786	0.0961538	0.0634783		0.102778	0.165904	0.0818713			0.0952381	0.0384615	0.04		0.205556	0.0526316	0.0833333		-0.00596526	-0.0205717	-0.0290499	0.0235189	-0.00785252	-0.0122591	0.059163	-0.0552982
0.367521	0.317405	0.283994	0.33411	0.286559	0.303415	0.269703	0.311844			0.282738	0.383333	0.316986		0.488562	0.266667	0.137771			0.169643	0.140476	0.215311		0.228758	0.144444	0.0526316			0.113095	0.242857	0.101675		0.259804	0.122222	0.0851393		-0.0261582	0.0119641	0.00373635	-0.00664958	-0.00958162	-0.0138972	-0.0451413	-0.0830845
0.418322	0.418322	0.39973	0.381138	0.387817	0.310254	0.418843	0.434355			0.190217	0.120455	0.23913		0.229167	0.208333	0.0741758			0.127717	0.0477273	0.173913		0.104167	0.0833333	0.0357143			0.0625	0.0727273	0.0652174		0.125	0.125	0.0384615		-0.028358	0.00885591	0.0288753	0.0157942	-0.0435067	0.0271679	-0.0417171	-0.0197663
0.601395	0.556848	0.527149	0.460327	0.40188	0.3349	0.413043	0.40188			0.223938	0.173246	0.148052		0.40812	0.294118	0.269444			0.135779	0.106725	0.118615		0.188034	0.117647	0.161111			0.0881596	0.0665205	0.0294372		0.220085	0.176471	0.108333		-0.0298793	0.0157752	0.00634176	0.0195399	-0.0280878	0.0102705	-0.0455944	-0.000441134
0.756609	0.671079	0.625025	0.618445	0.230865	0.230865	0.284142	0.293021			0.194035	0.188301	0.170213		0.412587	0.403846	0.381944			0.117719	0.11859	0.0851064		0.206294	0.0741758	0.232639			0.0763158	0.0697115	0.0851064		0.206294	0.32967	0.149306		-0.0194785	0.00651914	0.0123955	-0.00870614	-0.0397229	0.0198079	-0.0164721	0.0102461
0.425905	0.421962	0.394357	0.3983	0.343904	0.391669	0.353457	0.315246			0.191468	0.168235	0.190909		0.249226	0.30303	0.355263			0.108796	0.0892157	0.110909		0.0526316	0.169192	0.245614			0.082672	0.0790196	0.08		0.196594	0.133838	0.109649		-0.0395264	0.0107228	0.0281767	0.0388525	-0.00134572	-0.0157342	-0.037888	-0.0288924
0.430649	0.399329	0.375839	0.336689	0.277462	0.248256	0.240954	0.255557			0.151786	0.194444	0.130952		0.233333	0.44386	0.397222			0.0714286	0.134259	0.0863095		0.111111	0.224561	0.233333			0.0803571	0.0601852	0.0446429		0.122222	0.219298	0.163889		-0.0567003	0.0287092	0.000294072	0.0721453	0.015115	-0.0350484	0.0236548	-0.022973
0.360404	0.319603	0.326403	0.306003	0.360909	0.318449	0.290143	0.325526			0.02	0.06	0.0708333		0.229167	0.391667	0.380952			0.02	0.04	0.0208333		0.145833	0.195238	0.142857			0	0.02	0.05		0.0833333	0.196429	0.238095		-0.0351157	0.00863726	0.00067124	0.00126818	0.0143841	-0.0309851	-0.0158814	-0.0446916
0.458235	0.409139	0.425504	0.392773	0.314703	0.293246	0.371921	0.371921			0.166667	0.230769	0.0769231		0.407895	0.313913	0.282764			0.0833333	0.115385	0.0769231		0.190058	0.125217	0.150997			0.0833333	0.115385	0		0.217836	0.188696	0.131766		-0.0272915	0.0126814	0.0472728	0.0112117	-0.0103156	-0.000699468	-0.0233286	0.0101854
0.65922	0.560829	0.629702	0.491955	0.477876	0.361062	0.414159	0.371681			0.204902	0.186343	0.244792		0.177871	0.400327	0.260417			0.142157	0.0625	0.207755		0.148459	0.143791	0.142857			0.0627451	0.123843	0.037037		0.0294118	0.256536	0.11756		0.0147766	-0.0363528	-0.0166406	-0.0199755	0.000711374	-0.025407	-0.0458763	-0.00754224
0.469196	0.499663	0.524037	0.438729	0.522631	0.463624	0.573208	0.615356			0.251452	0.331486	0.323308		0.255128	0.258082	0.219219			0.131823	0.152716	0.224311		0.133333	0.0797414	0.109234			0.119628	0.178769	0.0989975		0.121795	0.178341	0.109985		-0.0368147	0.0128888	-0.0419319	-0.0720444	-0.0211646	0.006806	-0.0691522	-0.0750053
0.381563	0.396526	0.389045	0.411489	0.328978	0.384975	0.412973	0.356977			0.201923	0.314815	0.345185		0.120192	0.134594	0.285714			0.0801282	0.166667	0.152593		0.0208333	0.0494994	0.214286			0.121795	0.148148	0.192593		0.099359	0.0850945	0.0714286		-0.0182324	0.00578799	0.00221156	-0.000875362	-0.0349739	0.00348422	0.0104087	0.0189908
0.582504	0.620971	0.615476	0.533046	0.361128	0.394722	0.394722	0.40312			0.176848	0.244552	0.24746		0.380952	0.278846	0.152174			0.0883459	0.138771	0.162192		0.142857	0.158654	0.0652174			0.0885025	0.105781	0.0852685		0.238095	0.120192	0.0869565		-0.00895672	-0.0141379	0.00828028	0.00574955	-0.016968	0.00316775	-0.0368044	-0.0319707
0.593935	0.64673	0.653329	0.567538	0.573387	0.49375	0.573387	0.549496			0.266667	0.392628	0.19669		0.102679	0.185965	0.203361			0.104444	0.200321	0.142553		0.0883929	0.0526316	0.101261			0.162222	0.192308	0.0541371		0.0142857	0.133333	0.102101		-0.0155459	-0.00655295	-0.0275052	-0.0435235	-0.00704314	-0.00818609	-0.0356647	-0.0572497
0.500501	0.52378	0.570338	0.500501	0.496247	0.416848	0.456547	0.496247			0.277433	0.236111	0.263258		0.136364	0.179167	0.130909			0.136646	0.115741	0.195076		0.0909091	0.0625	0.0427273			0.140787	0.12037	0.0681818		0.0454545	0.116667	0.0881818		-0.0547067	0.0309649	0.0239121	0.002397	-0.0344605	0.0195533	-0.000297962	-0.0951942
0.577922	0.507443	0.577922	0.465156	0.414354	0.414354	0.443263	0.443263			0.254902	0.203947	0.345865		0.190909	0.275362	0.101667			0.112745	0.0763158	0.274436		0.0931818	0.112836	0.0816667			0.142157	0.127632	0.0714286		0.0977273	0.162526	0.02		0.00131322	-0.0245476	-0.0558659	-0.0128457	-0.0489662	0.0249988	-0.0874459	-0.0441394
0.639626	0.726062	0.812498	0.760636	0.363597	0.376134	0.445092	0.382403			0.281579	0.173636	0.174242		0.383333	0.433333	0.366667			0.101316	0.0827273	0.106061		0.2	0.174561	0.207576			0.180263	0.0909091	0.0681818		0.183333	0.258772	0.159091		-0.00875065	-0.0117218	-0.0707881	-0.0546738	-0.0312685	0.0120818	0.0131771	-0.0541059
0.505413	0.496223	0.487034	0.496223	0.368074	0.313545	0.272648	0.28628			0.471111	0.337533	0.228632		0.250909	0.178571	0.298246			0.214074	0.176393	0.11396		0.125455	0.154762	0.0789474			0.257037	0.161141	0.114672		0.125455	0.0238095	0.219298		-0.00833685	-0.00945118	0.00869433	-0.0258067	-0.00552362	-0.00947583	-2.01201e-06	0.0186844
0.335546	0.301991	0.360712	0.335546	0.522663	0.511996	0.458663	0.415997			0.431373	0.247585	0.315476		0.24359	0.140693	0.238636			0.230392	0.0869565	0.169048		0.139423	0.0703463	0.168182			0.20098	0.160628	0.146429		0.104167	0.0703463	0.0704545		-0.010363	-0.011997	-0.0366184	-0.0220975	-0.0202649	-0.00223356	0.0179913	0.00414218
0.327239	0.327239	0.302066	0.352411	0.552842	0.491415	0.456314	0.377337			0.208333	0.25974	0.282051		0.220801	0.294312	0.275			0.0833333	0.142857	0.0769231		0.152948	0.165344	0.179167			0.125	0.116883	0.205128		0.0678532	0.128968	0.0958333		-0.0327722	0.0166138	-0.0308138	-0.0186924	-0.0150428	-0.0106034	0.0271667	-0.0129661
0.615157	0.672828	0.701663	0.663216	0.475899	0.440206	0.404514	0.368821			0.262903	0.218581	0.170752		0.327485	0.383901	0.211397			0.0817204	0.129054	0.0996732		0.162281	0.216718	0.150735			0.181183	0.089527	0.0710784		0.165205	0.167183	0.0606618		-0.0441505	0.0290986	-0.0133691	-0.0101404	-0.0303068	0.00541883	0.0135819	-0.0183186
0.454896	0.479353	0.523375	0.479353	0.403759	0.351995	0.445171	0.434818			0.180851	0.250507	0.189663		0.233696	0.47619	0.319549			0.0851064	0.116802	0.0938332		0.211957	0.119048	0.145363			0.0957447	0.133705	0.0958296		0.0217391	0.357143	0.174185		-0.0381325	0.00955743	-0.0537768	0.00266139	0.00577634	-0.0218701	0.0186967	0.0171341
0.452779	0.463309	0.41066	0.463309	0.490647	0.398207	0.405317	0.419539			0.240909	0.298246	0.288095		0.223502	0.28202	0.291475			0.0954545	0.177632	0.120238		0.153802	0.14101	0.152074			0.145455	0.120614	0.167857		0.0697005	0.14101	0.139401		0.00969854	-0.0288735	-0.0406388	0.0737829	-0.0144898	-0.00875884	-0.0849795	-0.0202874
0.513287	0.423237	0.513287	0.423237	0.320685	0.359793	0.383258	0.359793			0.235119	0.23981	0.274615		0.445652	0.368729	0.173913			0.154762	0.09375	0.195385		0.222332	0.180602	0.0869565			0.0803571	0.14606	0.0792308		0.22332	0.188127	0.0869565		-0.00563532	-0.00936799	0.0379276	0.110203	-0.0115733	-0.0071057	0.0089258	0.0178762
0.417703	0.40378	0.368971	0.327201	0.366555	0.381517	0.426401	0.41892			0.191667	0.214286	0.14		0.300926	0.29454	0.19335			0.103571	0.142857	0.1		0.136574	0.135057	0.10468			0.0880952	0.0714286	0.04		0.164352	0.159483	0.08867		-0.0125684	-0.00315523	-0.0117907	-0.0504331	-0.0167514	-0.00578625	-0.0227737	-0.00365412
0.420483	0.333913	0.333913	0.309179	0.353068	0.434546	0.502443	0.475284			0.434028	0.269481	0.538462		0.347944	0.218166	0.305556			0.295139	0.0714286	0.346154		0.162338	0.0657895	0.166667			0.138889	0.198052	0.192308		0.185606	0.152377	0.138889		-0.00468869	-0.0073393	0.0792012	0.0963549	0.00223192	-0.0290297	-0.0784247	-0.038902
0.323523	0.341496	0.296563	0.251629	0.363789	0.46565	0.436547	0.392892			0.21345	0.135965	0.0717949		0.433333	0.339367	0.397059			0.106725	0.135965	0.0333333		0.141667	0.156109	0.260504			0.106725	0	0.0384615		0.291667	0.183258	0.136555		-0.0289606	0.0099335	0.0447136	0.0705099	-0.00099964	-0.017527	-0.113978	-0.0058796
0.306045	0.325172	0.312421	0.299669	0.257356	0.240752	0.257356	0.298865			0.259615	0.24	0.304167		0.414286	0.51875	0.291228			0.11859	0.12	0.181667		0.207143	0.227083	0.138596			0.141026	0.12	0.1225		0.207143	0.291667	0.152632		-0.0228771	-0.00162573	-0.0087879	0.0292019	-0.0100563	-0.0205539	0.114421	0.00540865
0.366214	0.399944	0.404763	0.385489	0.38153	0.38153	0.37566	0.38153			0.274662	0.177255	0.190584		0.261364	0.357398	0.322727			0.105068	0.0941577	0.119682		0.123106	0.208111	0.143939			0.169595	0.083097	0.0709019		0.138258	0.149287	0.178788		-0.0137711	-0.00700066	0.00191771	0.0362913	-0.0269601	-0.00149244	-0.0208174	0.0961069
0.461449	0.428488	0.469689	0.486169	0.501748	0.464855	0.464855	0.450097			0.146978	0.188746	0.05		0.332071	0.380303	0.434375			0.092033	0.0569801	0.0333333		0.218434	0.172727	0.240625			0.0549451	0.131766	0.0166667		0.113636	0.207576	0.19375		-0.0022588	-0.0202814	0.000654837	-0.0250795	-0.0137682	-0.00847533	-0.0231157	-0.0297723
0.263943	0.253385	0.274501	0.258664							0.325833	0.18109	0.192308							0.143333	0.100962	0.134615							0.1825	0.0801282	0.0576923						-0.0426687	0.00529672	-0.0215507	-0.00637674
0.305303	0.349981	0.29041	0.230839							0.19697	0.255435	0.193498							0.0871212	0.183696	0.167183							0.109848	0.0717391	0.0263158						-0.00689345	-0.0115207	0.00276175	0.018949
0.401337	0.387255	0.450624	0.394296							0.0729443	0.263986	0.152074							0.0344828	0.0990676	0.101959							0.0384615	0.164918	0.0501152						-0.00175293	-0.0202373	-0.0114929	0.092931
0.400621	0.430667	0.470729	0.320496							0.408213	0.165217	0.360294							0.164251	0.0467391	0.310049							0.243961	0.118478	0.0502451						-0.0115501	-0.0163915	-0.067457	0.0970901
0.618356	0.649586	0.599618	0.574634							0.252449	0.164815	0.325099							0.10102	0.116296	0.156621							0.151429	0.0485185	0.168478						-0.0164668	-0.00795089	-0.0342019	-0.0325148
0.48869	0.463304	0.495037	0.437917							0.347368	0.341667	0.327303							0.204605	0.132955	0.178454							0.142763	0.208712	0.148849						-0.00818574	-0.0125668	0.00725455	0.0398647
0.652655	0.6131	0.593322	0.652655							0.231092	0.117647	0.232143							0.0945378	0.0882353	0.0982143							0.136555	0.0294118	0.133929						-0.0460491	0.013717	-0.0715383	-0.045156
0.552491	0.489549	0.531511	0.503536							0.168561	0.23562	0.42455							0.080303	0.130284	0.233108							0.0882576	0.105336	0.191441						-0.000465157	-0.0320394	0.00473525	-0.0378061
0.477715	0.458858	0.433715	0.408572							0.267094	0.194742	0.245871							0.145299	0.0895722	0.176802							0.121795	0.105169	0.0690691						-0.021885	0.00176279	-0.0185604	-0.0247435
0.498451	0.536793	0.484072	0.493658							0.304245	0.312349	0.255556							0.114296	0.209292	0.116667							0.189949	0.103057	0.138889						-0.0550989	0.0296087	0.0163954	-0.0200242
0.483454	0.543262	0.478469	0.533294							0.250189	0.1625	0.352679							0.0944822	0.113068	0.15625							0.155707	0.0494318	0.196429						-0.0414682	0.0115137	-0.0291264	0.0353925
0.530587	0.525117	0.508707	0.563406							0.247024	0.250851	0.236068							0.112883	0.135106	0.103115							0.134141	0.115745	0.132953						-0.0247087	-0.00301256	-0.00388631	-0.0261626
0.548573	0.554668	0.572954	0.542478							0.142992	0.199468	0.212945							0.0757576	0.0941933	0.12253							0.0672348	0.105275	0.090415						-0.0401627	0.00831729	-0.0228278	-0.0666602
0.364007	0.382438	0.387045	0.419299							0.2875	0.246124	0.319876							0.125	0.129014	0.147516							0.1625	0.11711	0.17236						-0.015101	-0.0042266	0.0325778	0.00742655
