# Supplementary material for: Oligodendrocytes and myelin limit neuronal plasticity in visual cortex
Source: Nature. 2024 Aug 21;633(8031):856–63. doi: 10.1038/s41586-024-07853-8 (PMC11424474; doi:10.1038/s41586-024-07853-8)
Supplement: Supplementary file 7 — Source Data Fig. 4 [file 41586_2024_7853_MOESM7_ESM.xlsx]

## Sheet: Sheet1
Panel c			Panel d			Panel e			Panel f			Panel g
Both increase			Both decrease			Same direction			Opposite direction			CTL both increase
CTL	cKO		CTL	cKO		CTL	cKO		CTL	cKO		observed value derived from % of individual spine pairs that both increased in size (see source data from Extended Data Figure 9 Panel e)
0	0		0	12.5		0	12.5		12.5	0		distribution derived from shuffling individual spine pairs (see source data from Extended Data Figure 9 Panel e)
0	0		8.33333	6.25		8.33333	6.25		25	0
0	0		0	10		0	10		0	10		Panel h
0	0		6.66667	0		6.66667	0		0	0		CTL both decrease
0	20		0	0		0	20		0	0		observed value derived from % of individual spine pairs that both decreased in size (see source data from Extended Data Figure 9 Panel e)
0	0		0	16.6667		0	16.6667		0	16.6667		distribution derived from shuffling individual spine pairs (see source data from Extended Data Figure 9 Panel e)
0	0		0	0		0	0		0	0
0	0		8.33333	20		8.33333	20		0	6.66667		Panel i
0	0		0	0		0	0		0	0		CTL same direction
0	0		0	0		0	0		0	50		observed value derived from % of individual spine pairs that both changed in the same direction (see source data from Extended Data Figure 9 Panel e)
0	0		0	0		0	0		0	0		distribution derived from shuffling individual spine pairs (see source data from Extended Data Figure 9 Panel e)
0	0		10	14.2857		10	14.2857		10	0
0	0		6.66667	12.5		6.66667	12.5		0	0		Panel j
0	0		9.09091	0		9.09091	0		9.09091	0		CTL opposite direction
0	0		7.14286	33.3333		7.14286	33.3333		14.2857	0		observed value derived from % of individual spine pairs that both changed in the opposite direction (see source data from Extended Data Figure 9 Panel e)
0	20		0	0		0	20		12.5	0		distribution derived from shuffling individual spine pairs (see source data from Extended Data Figure 9 Panel e)
0	0		18.1818	0		18.1818	0		9.09091	0
0	11.1111		5.55556	11.1111		5.55556	22.2222		0	0		Panel k
0	0		0	0		0	0		14.2857	0		cKO both increase
0	0		0	0		0	0		14.2857	0		observed value derived from % of individual spine pairs that both increased in size (see source data from Extended Data Figure 9 Panel f)
8.33333	0		0	20		8.33333	20		8.33333	0		distribution derived from shuffling individual spine pairs (see source data from Extended Data Figure 9 Panel f)
0	0		14.2857	7.69231		14.2857	7.69231		0	0
0	0		0	0		0	0		0	6.25		Panel l
0	0		0	0		0	0		8.33333	0		cKO both decrease
0	0		0	25		0	25		13.3333	0		observed value derived from % of individual spine pairs that both decreased in size (see source data from Extended Data Figure 9 Panel f)
6.25	0		0	10		6.25	10		0	0		distribution derived from shuffling individual spine pairs (see source data from Extended Data Figure 9 Panel f)
0	0		0	4.34783		0	4.34783		0	4.34783
0	6.66667		0	13.3333		0	20		0	0		Panel m
6.25	0		6.25	8.33333		12.5	8.33333		12.5	8.33333		cKO same direction
11.1111	0		0	28.5714		11.1111	28.5714		0	0		observed value derived from % of individual spine pairs that both changed in the same direction (see source data from Extended Data Figure 9 Panel f)
0	5.26316		7.69231	5.26316		7.69231	10.5263		0	0		distribution derived from shuffling individual spine pairs (see source data from Extended Data Figure 9 Panel f)
0	0		0	0		0	0		0	0
0	0		0	30		0	30		20	0		Panel n
0	0		0	18.1818		0	18.1818		0	0		cKO opposite direction
0	0		0	0		0	0		0	0		observed value derived from % of individual spine pairs that both changed in the opposite direction (see source data from Extended Data Figure 9 Panel f)
0	0		0	0		0	0		0	7.14286		distribution derived from shuffling individual spine pairs (see source data from Extended Data Figure 9 Panel f)
0	0		0	7.14286		0	7.14286		15	0
0	0		0	4.16667		0	4.16667		0	4.16667
6.25	0		0	7.69231		6.25	7.69231		0	7.69231
0	0		0	0		0	0		14.2857	0
0	0		12.5	40		12.5	40		12.5	0
0	0		0	0		0	0		0	0
0	0		20	0		20	0		0	0
0	0		0	0		0	0		0	12.5
9.52381	0		4.7619	0		14.2857	0		0	0
0	0		0	0		0	0		0	0
15.7895	0		0	0		15.7895	0		0	0
0	0		10	0		10	0		0	0
0	0		0	0		0	0		0	0
0	0		5.88235	11.1111		5.88235	11.1111		0	0
0	0		0	0		0	0		0	0
11.1111	0		0	0		11.1111	0		22.2222	0
7.69231	40		0	0		7.69231	40		0	0
0	0		7.69231	7.14286		7.69231	7.14286		0	0
0	0		0	0		0	0		0	0
5.55556	0		0	0		5.55556	0		11.1111	0
6.66667	0		13.3333	50		20	50		13.3333	0
0	0		0	0		0	0		12.5	0
14.2857	0		14.2857	0		28.5714	0		0	0
0	0		0	0		0	0		0	0
9.09091	0		0	0		9.09091	0		0	0
0	0		0	0		0	0		0	0
0	10		0	0		0	10		0	10
0	14.2857		18.1818	0		18.1818	14.2857		0	0
0	0		0	0		0	0		0	0
0	33.3333		0	33.3333		0	66.6667		0	0
0	12.5		0	0		0	12.5		0	0
33.3333	0		0	25		33.3333	25		0	0
0	0		0	0		0	0		0	0
0	0		0	0		0	0		0	0
0	0		0	0		0	0		0	0
0	0		0	0		0	0		0	0
0	0		0	0		0	0		0	0
0	0		0	0		0	0		0	0
0	0		0	0		0	0		0	0
0	0		0	0		0	0		0	0
0	0		0	14.2857		0	14.2857		14.2857	0
0	0		0	0		0	0		0	0
0	0		16.6667	0		16.6667	0		0	50
0	0		0	0		0	0		0	0
0	0		25	0		25	0		0	0
0	0		0	33.3333		0	33.3333		0	0
0	0		0	0		0	0		50	0
0	0		0	0		0	0		0	0
0	0		0	0		0	0		0	0
0	0		0	0		0	0		0	0
0	0		0	0		0	0		0	0
0	0		0	25		0	25		0	0
0	0		0	0		0	0		0	0
0	0		0	0		0	0		25	0
0	0		0	0		0	0		0	0
0	0		0	0		0	0		0	0
0	0		0	50		0	50		0	0
0	0		0	0		0	0		0	0
0	12.5		0	0		0	12.5		0	12.5
12.5	0		12.5	0		25	0		0	0
0			0			0			14.2857
0			33.3333			33.3333			0
0			0			0			0
12.5			0			12.5			0
0			0			0			25
0			0			0			0
0			0			0			0
0			0			0			9.09091
0			0			0			0
0			0			0			0
8.33333			0			8.33333			0
0			0			0			0
0			10			10			10
0			0			0			0
