# Supplementary material for: Oligodendrocytes and myelin limit neuronal plasticity in visual cortex
Source: Nature. 2024 Aug 21;633(8031):856–63. doi: 10.1038/s41586-024-07853-8 (PMC11424474; doi:10.1038/s41586-024-07853-8)
Supplement: Supplementary file 8 — Source Data Fig. 5 [file 41586_2024_7853_MOESM8_ESM.xlsx]

## Sheet: Sheet2
Panel b			Panel c			Panel d			Panel g			Panel g			Panel h			Panel h
PV+ neurons			% WFA+ PV+ neurons			WFA intensity			Frequency (cell)			IEI distribution			Amplitude (cell)			Amplitude distribution
CTL	cKO		CTL	cKO		CTL	cKO		CTL	cKO		CTL	cKO		CTL	cKO		CTL	cKO
540.069	492.714		0.965154	0.985937		0.984031	1.02063		4.96832	5.46528		15.44	65.37		15.9905	15.8278		16.968	20.02
384.365	598.973		0.970081	0.991247		0.981828	0.967585		17.8145	3.83611		14.85	277.42		15.0256	12.5729		22.949	10.864
517.596	586.023		0.992391	0.9928		1.03414	0.984866		6.97301	6.69901		21.03	126.36		14.8066	11.0885		13.428	34.18
									15.5768	4.41634		63.58	30.69		15.7055	12.6634		5.005	12.207
									10.5825	4.42173		29.19	158.15		12.7848	14.1673		15.015	8.301
									11.1314	6.89208		34.18	214.14		11.5081	13.3146		23.315	19.165
									13.7619	6.0452		21.73	19.14		10.6299	18.5262		20.02	4.761
									6.52804	7.41359		49.32	176.48		13.1364	15.8713		24.902	23.56
									3.70221	6.81908		48.04	99.95		10.2736	9.87244		13.184	15.137
									13.3675	6.49291		21.22	8.96		13.3675	16.8842		42.603	6.104
									10.6226	3.49704		44.74	279.02		13.6443	11.039		15.259	7.69
									8.27456	2.964		77.03	119.68		15.8137	16.0375		4.639	16.357
									12.3938	6.45332		27.11	156.65		12.4302	15.9815		13.916	9.277
									7.68574	5.93211		10.96	36.97		12.23	8.8036		9.155	15.015
									10.049			21.32	140.21		12.768			11.353	8.179
												30	80.92					17.578	10.864
												41.75	228.1					8.667	18.311
												23.52	15.44					41.504	13.184
												72.35	272.94					20.874	12.329
												131.43	8.87					13.916	9.277
												131.14	19.43					8.667	34.424
												19.53	95.57					25.879	3.662
												4.39	8.97					9.155	13.184
												41.65	15.34					23.438	14.16
												89.89	47.84					11.475	15.747
												40.95	38.16					33.813	8.179
												12.56	14.95					8.667	12.329
												36.37	29.4					4.395	14.038
												14.55	12.05					10.986	15.625
												128.55	45.34					5.005	18.921
												17.84	451.72					13.428	4.761
												51.62	98.85					4.883	30.518
												9.56	303.14					12.817	10.864
												124.16	196.7					27.344	12.817
												8.67	675.63					19.531	11.475
												135.63	29.9					11.719	16.479
												199.2	250.32					10.376	14.648
												19.43	103.23					21.851	11.353
												39.96	90.89					12.085	14.893
												7.37	19.53					7.69	12.207
												91.28	34.38					5.493	6.47
												24.62	22.42					17.578	13.916
												23.91	646.53					17.334	22.949
												59	54.31					30.273	12.695
												13.55	44.94					8.301	16.113
												62.28	70.45					34.18	11.475
												38.46	205.78					7.08	9.644
												75.14	504.13					8.057	12.695
												15.25	46.23					17.212	11.475
												35.77	337.82					9.521	18.433
												59.69	17.44					8.545	12.085
												20.13	17.73					21.24	13.916
												20.73	114.3					39.063	5.981
												54.11	9.57					8.545	10.62
												29.29	258.39					22.095	21.362
												6.68	137.32					6.836	13.062
												16.84	59.49					16.968	18.066
												18.34	81.71					5.737	7.202
												31.59	30.99					15.015	9.033
												209.16	84.81					7.324	6.226
												6.88	119.08					13.428	10.742
												93.07	4.68					8.911	11.353
												82.91	148.88					14.648	12.207
												67.56	59.09					5.859	17.212
												44.15	32.39					15.991	11.963
												15.94	4.08					12.573	12.573
												73.34	89.59					6.226	26.367
												45.35	168.91					9.888	6.714
												13.05	405.27					9.155	30.151
												111.91	25.91					7.324	20.874
												30.79	139.21					12.573	23.804
												51.52	6.98					12.939	12.451
												163.02	44.74					12.451	6.348
												15.15	126.96					63.232	10.132
												91.68	4.18					7.813	11.108
												37.17	288.09					13.916	17.09
												26.01	107.62					17.7	9.399
												20.33	185.95					9.277	12.207
												177.97	218.83					16.602	8.057
												5.08	161.23					10.62	13.184
												10.17	98.06					11.475	19.531
												48.83	27.7					11.963	15.259
												46.13	383.25					12.817	6.592
												36.18	125.26					66.406	10.254
												32.08	34.08					6.714	8.545
												50.43	149.88					24.048	31.25
												21.82	207.37					17.578	26.855
												19.43	11.56					13.306	7.202
												16.44	21.22					12.939	23.682
												98.56	73.45					34.302	15.381
												24.11	51.71					8.667	7.324
												12.36	445.44					9.033	7.202
												82.51	647.63					11.963	15.259
												68.46	393.41					34.79	8.911
												28.2	636.87					25.513	9.888
												132.33	663.57					13.062	62.134
												57.2	10.46					11.475	8.423
												52.12	21.03					11.108	8.423
												36.77	135.02					9.033	15.869
												21.53	437.76					9.277	9.888
												86.89	287.49					14.16	10.986
												12.36	36.68					10.864	9.155
												16.14	118.48					14.16	9.644
												14.85	57.4					6.592	9.033
												68.26	94.27					9.277	9.644
												61.29	68.56					18.677	10.254
												7.87	53.71					17.212	13.428
												47.83	80.91					16.235	10.254
												6.38	114.9					13.55	11.23
												60.68	492.87					16.235	32.471
												48.43	24.11					24.536	11.23
												32.19	94.67					60.181	7.935
												101.54	63.78					6.958	13.55
												52.82	354.85					5.615	22.217
												19.33	3.99					8.423	12.085
												30.4	598.39					14.771	42.114
												16.04	420.33					12.085	6.836
												38.96	100.35					10.376	10.132
												59.89	230.79					8.057	14.771
												11.16	266.36					16.968	49.438
												15.75	85.8					11.475	6.714
												29.69	40.76					7.813	8.545
												94.27	105.62					8.789	11.108
												9.86	36.38					39.917	5.981
												42.36	50.82					23.56	6.714
												145.69	83.31					40.405	9.155
												51.42	10.56					26.123	24.292
												18.83	226.7					16.602	24.048
												64.17	14.25					12.939	17.944
												56.01	15.65					15.015	7.935
												33.58	45.04					9.521	6.714
												68.16	203.69					9.521	7.69
												81.51	14.04					9.399	5.493
												31.59	1074.73					9.766	8.057
												18.04	332.03					20.264	14.038
												60.78	21.23					13.794	14.771
												33.89	131.14					21.729	10.498
												29.59	279.42					21.362	5.737
												20.83	87.69					11.719	7.324
												43.15	83.11					8.789	9.644
												58.09	18.93					15.381	8.179
												19.53	11.46					16.479	4.639
												278.13	81.71					5.859	10.254
												22.32	272.65					10.62	14.771
												28.9	963.91					15.747	13.794
												7.17	553.26					15.015	61.523
												36.97	63.57					21.606	13.184
												46.94	113.41					7.935	12.207
												109.61	49.12					20.508	8.301
												32.49	96.26					10.986	9.644
												28.9	32.19					15.259	6.836
												33.78	191.53					10.742	9.644
												55.3	90.38					12.817	14.648
												32.79	26.61					5.005	20.02
												84.5	38.66					9.155	14.771
												77.03	254.21					9.399	16.235
												25.41	89.78					11.719	26.855
												8.57	167.22					27.832	21.729
												197.11	7.77					12.085	8.667
												21.92	170.9					10.864	20.508
												100.55	176.48					40.039	18.433
												46.14	153.66					16.968	14.038
												22.12	51.22					24.78	11.475
												59.69	338.91					11.108	20.996
												84.5	136.02					7.08	12.817
												27.21	185.75					10.254	8.301
												20.03	418.83					12.207	18.433
												47.43	40.36					20.142	12.329
												29.5	266.16					34.302	15.869
												16.44	244.04					10.864	8.057
												23.52	99.56					27.466	7.813
												50.52	436.96					11.23	10.376
												4.49	65.47					17.456	14.893
												47.53	24.81					12.695	16.479
												6.87	85.8					17.09	17.212
												11.26	17.84					7.935	9.033
												48.93	104.33					12.329	12.329
												94.77	34.28					10.986	6.836
												19.13	113.8					20.874	14.893
												75.63	17.44					7.568	13.672
												36.18	39.16					8.667	7.324
												95.86	946.48					14.526	7.568
												179.77	289.98					12.329	25.146
												10.37	51.42					10.498	14.038
												49.82	166.72					21.118	5.859
												49.52	42.25					35.034	6.958
												15.15	50.42					12.573	17.822
												52.92	51.72					5.127	14.16
												14.35	316.39					11.597	13.184
												10.26	237.96					12.817	13.428
												61.79	344.29					16.968	10.742
												30.39	103.64					9.644	13.428
												97.65	412.55					7.202	9.033
												82.71	69.75					10.498	13.794
												10.47	402.89					9.277	26.733
												29.89	285.3					9.521	38.574
												20.83	5.28					11.353	15.625
												123.86	47.93					8.301	22.217
												3.29	7.67					15.015	8.545
												165.42	91.18					23.926	15.625
												31.69	662.68					10.864	8.301
												64.47	71.24					15.747	7.202
												87.59	93.97					44.434	8.545
												38.27	70.66					10.742	11.963
												32.29	246.43					19.043	26.489
												5.08	293.67					9.155	16.968
												9.27	12.46					11.108	25.391
												81.81	56.1					5.371	23.315
												95.16	442.15					6.348	12.695
												16.75	197.7					19.775	10.132
												94.66	80.32					18.799	15.869
												87.8	177.67					25.635	14.771
												35.17	112.11					35.034	11.23
												17.54	42.55					4.883	10.986
												106.43	21.83					8.667	7.69
												45.24	434.97					9.033	6.958
												14.15	20.63					12.451	20.264
												24.41	109.01					9.155	13.672
												18.64	162.83					7.568	6.47
												39.46	238.16					17.334	18.188
												94.37	50.73					6.836	9.766
												39.46	216.83					28.809	15.259
												28.9	150.18					21.606	13.184
												7.97	74.53					8.667	19.165
												41.05	239.47					6.47	12.329
												52.42	21.22					8.911	8.911
												27.8	9.96					20.386	24.048
												48.53	34.58					8.667	30.029
												107.82	62.49					12.085	8.057
												5.19	49.72					10.254	11.23
												64.77	60.69					15.503	7.935
												143.2	236.17					7.202	9.399
												11.75	62.48					10.742	26.367
												77.04	316.58					4.639	20.874
												17.03	765.12					11.353	15.015
												281.32	253.61					10.986	58.35
												233.97	96.06					8.789	8.545
												137.02	164.32					16.968	25.757
												57.3	816.64					12.207	16.113
												213.75	44.44					24.536	9.521
												46.74	38.56					10.742	12.573
												162.63	12.06					22.461	9.766
												22.61	375.88					12.939	6.836
												28.3	197.31					23.682	9.033
												78.43	195.91					8.423	5.981
												27.9	128.45					25.269	10.01
												55.71	99.95					11.475	15.747
												114.3	30.09					12.329	12.207
												401.68	92.97					12.939	4.028
												38.87	85.31					16.724	9.644
												17.74	94.86					10.986	15.747
												216.64	497.85					8.057	15.747
												217.13	210.56					13.428	9.155
												9.57	266.37					32.959	12.085
												27.11	131.93					27.1	5.615
												18.93	104.64					3.296	6.836
												32.08	83.6					6.47	20.02
												51.82	87.79					29.175	10.498
												249.83	71.75					11.353	9.644
												57.39	64.08					17.578	20.874
												30.2	53.41					12.085	12.817
												129.84	138.21					11.475	7.813
												51.92	126.26					11.719	10.132
												9.07	154.06					11.719	9.277
												190.83	181.26					6.836	12.207
												7.17	7.48					26.489	13.062
												58.59	69.55					27.71	15.137
												61.59	207.37					10.864	7.568
												74.44	141.11					9.033	12.207
												88.49	77.53					12.085	13.184
												13.35	408.76					9.399	8.423
												24.02	362.23					17.822	7.324
												84.4	171.4					13.184	25.635
												61.18	77.92					15.625	8.789
												188.04	42.75					13.428	8.911
												158.45	291.38					16.479	13.306
												29.49	69.66					21.484	9.766
												29.3	300.74					30.273	12.085
												193.82	44.44					194.458	22.949
												119.38	171.5					11.353	21.973
												19.33	8.47					11.597	10.376
												19.14	64.38					49.683	13.55
												21.92	114.49					10.864	9.155
												41.06	150.08					10.864	6.714
												38.16	832.47					25.635	14.771
												138.21	244.05					10.254	10.01
												69.16	158.94					18.555	60.181
												85.6	46.83					14.526	10.864
												107.13	237.67					27.344	4.395
												51.51	208.36					17.7	14.526
												219.63	231.09					16.602	15.015
												39.56	266.17					13.428	22.705
												17.34	46.53					12.207	21.362
												51.42	202.39					8.667	6.836
												7.88	188.84					11.963	10.254
												41.05	4.29					35.278	12.085
												28.4	90.48					28.32	13.306
												32.59	56.1					20.264	9.766
												7.17	1343.98					12.329	8.057
												72.65	414.44					10.254	18.799
												4.88	132.44					11.597	11.353
												54.01	89.39					27.1	13.794
												24.02	410.85					7.202	16.479
												87.79	38.37					15.747	40.771
												81.41	683.4					20.996	29.785
												92.77	458.79					17.944	14.771
												9.07	58.29					10.132	9.277
												76.53	268.96					13.428	7.813
												49.93	436.86					15.015	14.16
												21.82						10.864	9.766
												219.03	79.23					10.742	13.428
												88.09	35.77					21.484	28.564
												4.69	36.67					15.015	13.184
												18.73	276.43					20.874	9.399
												15.05	269.85					17.944	9.521
												6.38	38.77					31.494	13.184
												18.93	466.86					25.513	6.836
												8.97	127.25					5.737	9.155
												74.83	154.16					7.813	10.62
												83.11	12.56					7.69	9.521
												25.52	161.73					17.212	4.517
												61.08	328.64					11.475	8.057
												5.48	166.62					7.935	26.001
													41.25					17.7	13.184
												33.48	257.5					21.973	18.066
												49.93	251.12					11.23	19.775
												149.07	126.25					14.526	12.085
												178.67	95.37					10.986	15.869
												180.37	308.61					23.193	19.531
												5.68	13.66					17.7	8.179
												181.26	109.31					20.874	11.841
												22.63	205.18					11.841	8.667
												28.2	183.76					11.475	7.935
												75.73	69.05					15.625	15.137
												114.1	100.65					11.353	13.794
												137.62	405.08					15.503	15.747
												77.92	146.98					8.301	32.471
												94.47	117.09					14.648	10.132
												160.84	132.24					11.719	13.062
												795.2	43.54					15.137	11.841
												169.61	370.7					42.358	11.841
												27.9	7.97					8.911	10.742
												56.8	392.92					12.939	28.076
												239.26	26.31					14.16	10.864
												396.81	102.84					11.597	7.813
												658.48	111.41					6.47	7.69
												39.96	163.32					11.963	22.705
												169.71	42.85					14.16	14.771
												716.18	4.49					9.155	13.916
												240.56	32.28					12.085	11.963
												108.32	97.36					15.137	7.324
												502.23	227.8					20.508	9.277
												89.29	315.79					10.864	24.414
												92.77	160.74					22.827	11.841
												168.01	92.77					17.334	27.1
												321.07	19.83					8.789	10.864
												91.48	186.85					18.188	13.916
												878.82	117.78					18.555	8.667
												386.24	7.18					11.108	11.963
												503.43	329.64					16.235	12.329
												5.58	70.75					17.09	11.719
												58.7	65.77					14.893	11.597
												250.81	93.27					20.264	19.897
												100.55	136.03					12.817	9.888
												35.38	124.76					10.986	27.344
												55.9	204.68					20.63	18.799
												48.83	59.09					10.62	12.451
												102.54	78.92					14.648	14.771
												64.87	6.88					22.827	7.324
												119.98	45.14					10.864	18.188
												138.41	247.53					9.399	9.521
												122.37	3.99					11.108	17.944
												151.17	260.68					14.16	15.625
												507.52	47.04					20.02	9.521
												29.6	262.08					36.499	6.104
												100.15	54.7					10.498	12.817
												65.37	80.12					14.893	19.897
												64.77	31.09					14.526	17.212
												277.12	118.59					12.695	11.963
												511.71	370.4					15.015	17.334
												22.82	23.81					12.817	17.7
												296.66	61.69					24.048	17.822
												240.75	23.11					16.602	14.893
												312.7	5.09					11.475	12.695
												232.29	5.38					22.461	16.235
												381.26	37.47					11.719	14.648
												89.78	23.61					16.357	10.62
												99.45	119.98					14.282	12.207
												282.21	296.76					11.597	9.277
												528.84	161.63					10.62	13.55
												34.08	383.16					11.841	15.381
												27.51	142					10.01	14.526
												47.93	11.56					11.353	12.573
												26.5	29.69					12.695	7.813
												54.81	44.74					11.108	7.935
												67.27	38.37					9.155	11.963
												43.94	54.81					13.306	10.498
												171.7	183.65					16.846	14.038
												83.7	58.1					8.789	6.592
												359.74	210.66					13.794	10.62
												18.54	239.96					11.719	25.024
												458.79	204.38					13.062	16.357
												58.19	38.36					9.766	10.254
												124.56	54.71					8.789	11.108
												82.91	431.39					10.254	9.521
												17.44	139.31					11.841	10.254
												64.28	9.76					11.475	17.334
												141.4	35.28					22.583	14.16
												243.24	9.86					11.963	13.184
												316.09	15.85					9.888	8.423
												58.1	76.03					20.996	5.981
												297.85	160.64					11.963	15.503
												498.75	300.54					10.864	11.597
												53.31	136.92					10.132	11.963
												550.17	348.18					8.301	12.085
												312.01	146.48					9.766	11.597
												586.84	446.14					13.062	10.132
												475.33	13.75					17.822	26.855
												174.48	380.76					20.142	6.836
												211.06	87.49					12.085	10.376
												104.93	163.73					6.592	11.353
												95.97	69.06					11.353	13.55
												101.84	304.53					15.625	11.841
												29.6	36.87					12.573	12.451
												149.97	201.09					11.353	19.775
												27	309.71					11.841	14.893
												27.11	59.89					16.113	15.991
												81.51	17.54					16.235	23.926
												162.33	89.29					22.217	10.986
												156.65	13.65					11.475	19.165
												402.19	7.57					27.466	10.376
												416.44	59.09					11.719	7.08
												12.05	371.9					11.841	9.033
												183.96	87.09					9.521	14.404
												13.65	196.71					16.479	16.602
												51.32	2.79					7.813	10.376
												9.07	112.01					11.597	22.705
												16.44	381.06					6.592	11.597
												75.43	7.47					16.724	21.362
												7.98	119.48					10.376	6.592
												238.06	868.85					5.981	16.113
												48.33	352.17					11.597	23.071
												31.39	308.61					14.771	9.766
												536.12	97.66					14.893	21.24
												413.84	18.53					9.155	22.705
												240.86	60.29					14.404	6.104
												468.15	38.96					9.521	21.729
												148.78	21.83					10.62	13.916
												128.75	118.68					10.986	21.118
												135.22	12.66					9.155	8.179
												548.98	17.04					10.498	13.062
												101.44	36.57					17.334	24.902
												7.07	113.9					16.479	12.817
												101.25	5.88					19.287	10.132
												279.12	50.42					13.306	15.381
												71.25	7.27					12.329	13.062
												208.96	9.07					21.606	4.517
												21.03	40.86					13.794	9.277
												86	55.5					11.475	7.568
												116.79	26.61					26.978	8.057
												21.72	64.77					20.63	13.55
												49.73	21.63					8.423	12.939
												47.53	36.37					21.362	10.742
												91.18	66.27					12.451	9.399
												50.72	18.43					10.132	11.353
												395.41	102.54					22.949	6.714
												62.09	60.19					31.86	10.132
												53.21	26.31					15.259	9.888
												507.82	5.78					14.526	8.789
												171.09	38.16					8.789	24.17
												37.07	19.54					16.357	12.207
												506.13	20.22					8.179	12.939
												240.95	151.57					12.817	5.981
												975.27	49.23					21.362	14.282
												256.9	19.13					12.085	18.066
												110.41	287.99					14.282	10.864
												114.3	41.95					15.991	8.911
												28.6	340.71					18.677	7.69
												232.09	702.63					15.015	15.381
												9.37	204.28					19.165	14.038
												217.93	75.44					5.981	9.766
												10.46	341.3					16.113	8.667
												41.86	30.19					13.062	9.155
												13.95	326.16					10.62	14.648
												258.59	114.49					7.935	11.108
												269.05	595.91					11.475	7.813
												14.55	191.73					9.033	12.695
												9.67	306.32					15.259	9.399
												39.56	87.49					17.822	9.766
												43.05	144.8					15.747	7.08
												104.33	146.58					11.353	15.015
												192.82	61.39					21.362	9.644
												164.33	27.3					11.597	14.038
												17.63	112.5					24.048	12.817
												105.33	30.2					14.282	9.644
												14.85	62.78					16.235	8.179
												32.29	63.38					8.057	18.433
												53.31	365.71					14.893	13.794
												5.18	315.69					18.066	12.085
												229.2	111.51					13.916	7.202
												78.82	20.83					16.724	14.282
												312.01	96.06					7.935	6.348
												53.81	156.35					14.404	7.69
												17.64	77.23					14.404	36.499
												58.69	488.28					12.817	14.648
												103.24	242.95					18.311	13.184
												76.53	39.36					10.742	15.381
												13.55	262.18					9.888	14.526
												40.56	138.81					9.521	15.137
												108.12	45.15					8.911	7.935
												9.07	44.34					10.376	6.714
												56.2	32.99					8.179	14.038
												49.03	22.51					10.742	8.179
												31.98	141.31					21.118	12.085
												144.3	226.5					11.475	10.254
												116.89	53.81					15.259	20.02
												227	56.31					16.357	12.573
												83.51	213.95					19.531	17.212
												33.18	98.95					14.16	18.188
												100.35	15.84					11.963	21.24
												41.55	151.47					19.165	9.399
												172.59	65.87					9.766	13.794
												417.74	312.4					17.7	12.329
												52.12	332.93					15.381	14.771
												14.74	232.09					11.475	15.259
												86.7	149.57					9.766	8.423
												20.23	41.66					10.62	7.446
												55.6	41.65					14.282	6.958
												176.38	291.38					15.869	11.841
												218.83	247.33					11.475	11.108
												109.82	8.17					8.667	12.085
												12.25	94.67					9.155	21.484
												72.85	23.81					7.69	7.813
												187.14	93.47					12.085	10.376
												123.47	521.47					11.597	8.423
												334.02	169.41					13.428	13.794
												90.39	100.54					12.573	8.301
												95.16	164.23					11.597	11.353
												461.78	287.29					8.911	19.897
												47.83	266.46					13.184	13.672
												120.28	189.94					22.339	9.888
												26.01	331.03					22.095	21.851
												50.02	70.36					15.381	10.742
												59.1	149.87					8.545	12.573
												7.27	174.49					10.986	22.461
												144.29	134.52					19.531	10.986
												96.17	12.26					10.132	14.771
												124.56	9.17					21.484	9.155
												138.31	107.52					19.165	8.789
												270.05	140.81					11.108	6.958
												10.87	15.54					16.968	10.742
												9.86	128.55					11.475	5.981
												124.07	176.18					10.986	15.991
												31.59	22.52					26.733	8.667
												176.28	240.96					12.695	9.888
												636.16	264.57					17.7	13.062
												71.95	198.9					21.729	13.794
												173.29	16.64					14.771	11.475
												426.5	519.38					7.568	11.475
												51.12	18.33					10.01	12.695
												117.09	299.25					18.555	5.615
												426.8	85.6					20.02	18.188
												41.16	76.43					15.747	11.841
												59.29	455.8					8.545	10.498
												140.31	87.59					13.794	8.179
												126.25	403.89					10.376	18.188
												3.89	154.45					4.395	8.667
												297.35	61.78					15.381	30.518
												45.25	305.73					8.789	11.963
												289.48	219.63					13.184	10.254
												64.37	578.37					14.038	11.597
												217.64	70.95					9.521	11.963
												99.05	51.12					17.7	14.893
												85.3	119.08					9.033	10.498
												106.53	347.58					8.911	13.428
												6.47	242.25					11.353	15.259
												130.55	155.65					8.057	16.235
												167.11	117.89					9.033	8.789
												44.34	736.51					25.146	7.69
												33.68	24.62					28.198	12.085
												80.52	722.26					25.757	20.752
												41.26	508.61					13.794	17.578
												247.73	139.71					13.672	22.461
												151.17	249.23					29.663	10.62
												224.41	277.02					12.817	8.423
												116.79	189.84					15.747	10.498
												29.59	64.67					12.085	14.648
												16.55	461.08					14.893	9.399
												227.5	35.58					12.207	11.597
												63.87	252.01					7.813	23.193
												562.03	20.53					11.597	16.724
												62.38	29.29					17.822	7.935
												158.15	140.41					6.348	21.118
												4.78	116.19					24.78	11.841
												341.9	89.19					25.391	16.602
												149.07	43.35					24.17	14.038
												52.52	470.94					9.033	21.973
												26.91	153.07					30.518	7.935
												37.16	52.02					11.353	17.334
												5.98	139.9					11.23	20.63
												52.72	12.76					9.766	11.475
												10.56	172.09					11.108	7.08
												98.15	31.29					5.371	16.113
												68.07	153.37					26.001	16.968
												461.77	41.65					10.254	9.399
												355.16	61.68					13.916	18.555
												38.06	130.64					14.648	23.56
												70.46	46.64					15.625	15.259
												31.28	165.22					12.207	18.066
												3.69	196.81					14.404	8.301
												38.77	316.19					29.053	11.353
												70.95	8.67					21.729	9.644
												345.29	15.04					12.085	18.311
												235.57	147.88					12.207	12.695
												105.93	198.41					23.926	12.329
												5.58	26.51					18.311	14.038
												234.07	148.17					19.409	8.911
												13.56	90.88					11.353	11.963
												23.91	770.4					11.23	10.254
												22.62	231.29					14.648	24.414
												672.14	208.46					15.259	9.766
												286.2	24.02					13.55	17.7
												305.22						10.498	19.897
												254.41	112.21					23.193	12.329
												381.96	56.6					13.916	16.357
												55.6	55.41					12.207	22.705
												40.56	43.84					15.015	9.644
												127.75	41.46					15.503	28.32
												455.7	114					11.963	7.813
												3.99	389.23					12.695	25.024
												144.49	154.46					16.479	25.635
												86.7	182.75					30.029	35.767
												4.78	166.02					38.696	13.55
												6.78	94.17					15.137	8.789
												37.26	859.18					3.784	17.212
												11.86	76.63					19.165	15.381
												21.43	85.1					29.419	25.757
												12.85	196.51					15.625	15.015
												10.57	167.02					22.339	17.822
												16.34	6.87					44.8	16.724
												9.96	21.43					32.715	23.56
												3.19	33.38					10.986	19.775
												3.89	203.69					25.024	14.282
												5.08	71.84					30.151	36.743
												8.87	373.79					7.813	10.132
												17.74	20.23					20.874	27.1
												12.35	284.3					18.066	10.864
												28.41	433.78					16.113	12.329
												58.09	219.13					20.02	8.545
												12.46	138.41					23.56	7.935
												12.65	372.89					17.456	17.456
												12.36	87.49					14.282	26.855
												25.71	93.48					17.7	20.63
												7.47	362.62					14.282	27.1
												11.06	55.71					32.104	22.217
												29.6	123.06					12.451	15.747
												11.86	166.02					27.466	19.287
												3.19	204.18					16.724	7.446
												2.29	429.6					21.362	14.893
												2.79	930.13					21.851	27.832
												16.14	278.52					12.451	11.475
												2.19	142.8					24.78	28.198
												3.39	45.24					40.894	35.034
												43.55	168.61					24.048	20.752
												430.69	166.11					16.846	17.334
												135.32	252.52					9.155	27.588
												13.85	104.93					12.695	33.203
												17.84	93.97					14.771	11.108
												45.74	120.77					5.737	12.939
												303.73	105.83					12.451	23.804
												44.25	108.22					15.137	63.965
												8.57	515.89					18.799	17.212
												292.67	93.37					11.841	31.738
												110.41	215.65					17.09	9.888
												84.31	344.68					15.259	21.484
												45.44	223.52					10.01	31.494
												141.5	91.58					16.479	10.376
												66.67	99.75					13.794	19.043
												532.32	89.78					12.817	18.311
												14.05	58.1					9.766	27.71
												100.65	54.31					12.573	20.386
												471.25	192.22					16.602	8.423
												143.89	49.93					12.085	14.404
												79.12	29.99					9.521	30.396
												44.85	28.9					8.911	29.785
												214.14	63.58					18.921	13.916
												220.23	6.67					10.498	17.822
												14.15	198.01					25.146	18.066
												53.41	129.74					11.475	17.09
												72.75	425.71					19.775	13.916
												150.27	251.91					26.733	13.672
												186.54	257.1					14.038	20.752
													195.11					18.677	14.526
												31.19	143.7					20.264	9.399
												12.45	416.54					35.156	4.517
												106.73	44.44					13.306	8.789
												53.91	141.2					10.498	8.545
												62.98	177.78					12.573	46.021
												45.84	635.47					9.399	29.419
												26.6	52.51					12.085	16.235
												21.33	543.39					18.066	11.475
												116.19	44.75					12.573	25.269
												128.55	342.2					22.949	13.794
												56.1	142					22.949	14.404
												127.65	83.11					28.32	29.785
												153.17	117.78					25.024	16.357
												110.91	406.27					14.038	6.47
												13.15	18.54					14.771	18.311
												136.12	210.76					11.23	25.146
												29	230.39					10.986	11.353
												54.71	161.13					11.963	18.555
												27.3	399.9					6.226	29.663
												20.73	263.08					9.766	7.568
												72.84	86.69					35.4	9.399
												26.11	197.11					11.597	21.362
												8.77	440.15					7.202	12.085
												169.61	153.16					5.737	17.334
												33.78	282.21					15.259	31.738
												59.49	127.86					11.963	10.01
												133.63	210.85					11.597	25.635
												66.46	533.43					8.911	7.813
												149.18	204.08					37.72	12.817
												11.26	139.02					9.888	10.01
												17.44	4.58					12.573	9.033
												5.78	121.47					8.179	16.968
												103.44	8.97					17.578	8.911
												23.71	3.89					14.282	8.545
												15.55	373.39					14.893	27.466
												29.1	473.73					7.324	6.47
												34.97	61.19					7.324	23.56
												142.5	110.11					8.545	15.381
												52.32	158.74					24.414	17.456
												28.8	66.77					14.038	13.794
												32.78	1098.74					59.082	9.155
												20.83	189.33					19.287	14.648
												17.74	57.1					17.09	21.851
												28.9	34.48					11.963	11.23
												44.44	378.37					6.104	15.015
												42.25	5.28					18.677	22.095
												16.34	155.96					7.324	18.311
												236.87	28.2					7.69	13.062
												33.88	88.49					10.254	6.592
												28	209.06					9.399	17.09
												38.67	113.6					16.235	12.573
												39.06	144.8					6.226	17.212
												47.63	99.75					27.954	12.329
												63.28	16.34					16.846	13.306
												75.54	13.15					9.888	7.446
												39.06	7.77					17.7	10.132
												4.88	221.83					9.399	21.484
												215.05	541					14.771	13.672
												155.55	40.95					6.348	17.7
												36.77	228.5					15.259	22.095
												49.13	34.08					21.362	23.438
												92.28	553.35					14.526	11.963
												7.97	219.63					13.55	36.621
												18.93	29.1					5.371	15.625
												381.46	85.1					8.667	18.311
												79.82	23.92					11.108	34.424
												23.12	62.48					9.277	36.133
												144.29	333.53					9.399	21.362
												49.13	189.33					13.062	22.705
												15.45	284.5					11.23	37.598
												147.08	226.31					18.921	21.729
												24.91	115.29					29.541	31.982
												15.65	284.01					8.545	13.184
												14.45	89.28					6.836	10.864
												236.47	304.63					17.456	23.438
												16.94	957.64					8.057	10.742
												143.39	925.65					12.573	26.367
												6.18	16.24					12.329	21.484
												44.25	197.91					17.822	36.743
												52.71	343.59					11.597	11.719
												60.99	329.14					20.996	20.874
												34.18	212.46					7.324	26.855
												25.9	382.55					7.08	22.583
												86.1	134.43					16.724	7.69
												136.02	82.61					21.118	12.329
												89.89	21.33					21.851	31.372
												38.26	134.42					20.264	5.859
												16.65	464.17					10.62	10.132
												5.78	429.89					7.446	13.794
												96.96	368.11					6.226	11.108
												58.79	78.92					10.864	13.062
												122.27	149.48					12.573	7.69
												26.41	350.47					14.526	20.386
												136.02	179.97					27.1	19.287
												69.06	453.4					8.789	17.212
												151.36	11.46					14.771	18.555
												5.49	564.92					8.667	15.747
												83.5	569.4					10.376	42.114
												227.9	264.67					14.771	14.404
												28.9	56					15.625	13.428
												20.33	116.59					10.01	17.334
												49.52	170.6					12.817	15.259
												11.36	110.91					8.301	17.334
												37.17	56.51					23.315	17.822
												194.92	398.3					6.226	30.273
												60.69	82.21					19.897	25.391
												39.96	13.55					16.357	14.404
												7.67	74.14					18.433	8.667
												2.19	272.44					36.011	21.24
												205.68	401.79					22.339	23.193
												23.62	84.11					8.667	21.362
												61.48	521.36					13.062	11.841
												12.66	63.29					16.357	21.362
												35.27	343.59					10.62	15.747
												35.58	752.85					14.16	14.16
												32.08	99.95					15.625	14.648
												42.95	1679.5					10.01	8.057
												62.68	92.98					13.428	24.292
												18.24	441.95					28.564	23.315
												114.5	308.01					7.202	15.625
												75.53	4.88					12.207	8.789
												55.91	186.35					11.841	22.339
												93.07	161.13					18.677	14.16
												46.83	15.95					22.827	17.456
												5.78	221.22					12.085	17.822
												94.97	808.96					23.56	21.118
												29	55.21					22.949	19.897
												47.63	8.27					9.155	9.888
												114.9	279.71					15.259	11.719
												26.8	31.79					10.01	8.179
												153.96	385.55					14.404	12.939
												25.01	564.82					10.498	21.851
												14.25	401.78					15.137	8.301
												23.12	30.2					8.911	22.583
												23.62	98.45					16.479	9.766
												64.77	125.46					5.127	18.188
												91.18	143.1					9.521	15.747
												32.69	108.42					19.287	15.625
												206.47	136.02					6.958	14.038
												8.47	335.82					15.259	15.137
												130.35	152.17					12.939	26.123
												169.5	753.55					22.339	11.597
												5.98	471.34					8.423	22.217
												244.04	561.33					12.329	19.653
												105.53	75.54					43.091	83.496
												52.82	8.77					15.259	8.545
												76.73	463.37					39.551	18.311
												5.18	105.13					21.24	24.78
												60.09	38.86					16.724	29.175
												10.26	136.72					15.259	25.757
												131.84	13.96					16.235	15.747
												127.25	29.19					22.461	23.56
												155.85	123.17					16.968	19.531
												64.38	7.67					35.156	8.911
												8.67	364.82					10.742	6.348
												5.98	449.52					11.475	37.842
												21.92	130.74					7.324	6.592
												24.81	402.59					15.503	27.466
												104.34	353.85					9.033	11.963
												2.19	165.63					13.916	10.62
												70.15	17.53					15.625	37.964
												35.08	231.99					15.381	5.859
												144.99	113					7.568	14.526
												86.1	53.61					12.329	11.963
												6.87	624.61					10.498	17.578
												27.41	369.9					4.761	25.513
												189.53	59.29					6.348	8.789
												31.89	335.23					15.869	18.921
												13.55	488.68					11.108	8.789
												23.82	230.29					18.066	13.55
												38.76	447.13					28.564	26.611
												26.91	540.4					24.292	10.986
												35.97	72.25					14.526	18.921
												23.62	194.51					7.935	14.893
												108.62	22.13					13.672	13.794
												36.07	294.96					12.085	18.433
												125.76	231.49					11.108	8.179
												33.28	21.82					13.916	6.836
												94.37	603.98					11.108	15.747
												77.43	19.63					13.306	11.963
												124.16	42.75					29.419	12.573
												39.06	503.33					30.884	7.446
												53.91	179.87					13.55	18.188
												80.92	182.16					16.846	11.23
												38.37	12.16					17.944	8.057
												13.85	85.3					13.55	19.043
												4.98	309.91					18.555	9.033
												187.74	61.88					12.329	46.631
												115.79	172.2					13.672	47.119
												61.19	133.43					23.193	16.113
												14.75	623.71					10.254	27.222
												12.55	25.91					13.062	12.939
												172.7	260.48					13.062	30.396
												28	722.86					7.446	8.789
												35.07	466.37					10.132	24.902
												70.06	328.64					12.085	9.644
												28.6	175.98					9.644	15.747
												70.05	353.36					10.498	36.377
												135.82	41.26					11.841	22.095
												18.94	75.63					17.334	15.869
												247.13	244.14					14.282	17.334
												122.97	70.26					17.7	8.423
												148.68	535.71					24.17	13.184
												91.18	810.26					36.499	48.706
												37.76	497.75					15.137	10.62
												116.39	770.2					17.822	12.695
												265.97	544.88					32.959	13.428
												120.18	53.32					20.264	7.324
												90.78	85.89					5.859	13.428
												156.05	9.57					17.456	10.742
												55.61	189.54					14.282	18.188
												160.93	40.35					9.033	31.25
												20.43	594.81					16.846	14.404
												21.92	97.46					7.324	42.847
												5.48	68.16					8.545	18.433
												39.66	177.28					12.207	25.024
												89.49	35.47					8.911	8.789
												38.26	14.15					12.207	7.446
												132.94	550.77					10.742	20.264
												45.04	94.57					24.536	9.033
												9.27	624.11					16.846	21.606
												122.96	227					18.921	11.23
												40.06	60.48					10.376	56.396
												24.92	86.4					9.155	11.353
												16.84	111.41					23.315	21.606
												47.23	863.17					13.062	31.494
												54.11	181.36					16.724	13.55
												33.48	306.52					10.132	19.653
												84.11	124.87					12.817	11.108
												59.39	467.45					7.202	12.817
												156.65	110.32					14.282	37.476
												115.69	200.69					15.137	18.188
												29.4	469.06					8.667	31.128
												73.24	32.98					10.01	16.724
												25.01	387.84					15.015	18.799
												12.96	213.75					8.057	18.066
												85.2	26.4					9.277	21.362
												131.14	115.7					13.794	16.235
												31.49						26.001	14.771
												26.71	745.68					18.555	22.705
												40.45	592.22					18.066	10.498
												168.81	35.08					19.165	28.687
												153.76	382.25					17.944	19.775
												217.34	177.98					9.888	26.001
												5.48	49.43					27.832	18.433
												16.74	733.12					31.25	8.545
												71.95	367.01					6.592	11.475
												177.57	467.96					8.301	17.456
												83.51	141.1					10.01	5.981
												100.45	113.21					7.568	20.874
												26.2	392.92					17.578	15.869
												41.56	602.38					17.212	13.672
												15.94	599.49					8.057	16.235
												17.54	46.84					7.08	12.085
												98.85	134.93					9.399	9.277
												18.24	504.22					9.888	18.066
												73.74	16.55					22.095	19.653
												136.22	10.46					6.47	18.921
												171.9	41.16					19.043	13.184
												123.36	93.37					12.085	10.742
												130.45	253.51					19.897	9.399
												42.94	359.73					13.062	8.179
												4.89	680.21					10.01	21.24
												42.45	418.24					24.292	8.667
												32.98	327.84					25.513	8.911
												39.86	337.12					5.493	9.033
												20.53	64.87					14.771	16.602
												73.24	473.44					26.245	11.353
												13.76	26.41					10.62	26.123
												28.5	487.58					16.724	8.789
												30.89	319.98					36.255	10.742
												29.89	82.01					18.311	27.222
												43.35	76.93					14.16	7.568
												17.84	617.43					27.466	25.024
												28.8	222.52					26.855	16.602
												63.27	71.55					30.029	12.207
												53.72	42.25					10.132	9.766
												96.36	223.92					11.841	16.846
												51.92	93.17					10.986	10.254
												20.62	402.18					12.695	13.062
												24.62	208.97					7.69	11.353
												13.15	121.08					11.353	24.902
												17.74	114.39					6.47	8.789
												44.34	46.64					7.446	27.71
												35.28	733.03					18.066	16.235
												38.96	253.7					5.859	13.428
												86.6	200.6					21.851	10.498
												25.61	377.38					11.353	17.334
												6.08	298.75					14.404	13.55
												198	11.85					29.785	14.648
												24.01	64.78					17.09	16.357
												19.84	487.68					10.376	13.184
												102.24	92.38					23.682	10.376
												17.93	159.14					31.494	11.963
												50.73	154.96					9.521	10.01
												34.17	310.8					25.024	18.555
												34.88	675.83					16.602	9.277
												10.27	119.58					13.062	18.921
												54.6	95.47					6.348	10.864
												125.86	24.71					10.986	21.118
												67.07	67.16					21.24	12.085
												10.36	87.69					15.259	16.968
												29.3	286.6					9.521	30.029
												16.54	393.62					10.986	23.682
												33.68	98.55					16.724	13.184
												43.95	641.85					19.043	10.864
												33.68	25.7					7.08	9.399
												11.56	141.61					8.789	16.479
												12.35	106.52					8.057	13.672
												78.43	23.72					18.311	10.62
												53.91	270.55					15.015	20.386
												15.55	244.34					22.583	15.015
												254.4	175.68					6.592	9.033
												42.75	43.75					10.01	8.179
												7.68	345.98					11.719	18.921
												19.83	105.83					10.376	40.771
												22.32	263.48					8.667	19.531
												107.62	238.26					10.132	14.648
												33.88	17.84					12.207	12.329
												58.99	53.01					16.602	10.986
												33.29	3.89					9.766	20.996
												56.8	592.02					22.461	19.165
												69.95	437.96					15.137	23.926
												23.72	176.18					29.541	10.986
												8.77	11.16					8.545	11.108
												18.73	166.62					8.057	19.043
												59.89	613.54					8.057	20.508
												38.86	58.4					10.986	13.55
												54.41	192.02					14.648	12.085
												155.76	193.62					6.836	27.1
												52.11	132.84					15.015	12.817
												123.97	154.65					12.695	17.09
												25.01	134.63					8.789	22.461
												25.41	106.13					12.695	12.451
												53.41	7.27					10.01	24.536
												107.62	350.77					13.55	21.484
												107.43	396.71					11.353	10.864
												80.12	444.04					17.456	18.066
												27.7	47.83					13.184	16.357
												118.28	194.32					9.155	18.066
												87.5	489.48					16.235	14.404
												20.13	255.2					11.841	23.193
												144.59	108.72					16.235	18.921
												4.88	562.23					5.127	21.24
												7.77	109.71					22.095	14.893
												79.02	262.68					5.981	17.456
												31.3	166.21					7.202	7.813
												15.44	345.29					8.301	18.799
												112.51	358.94					9.888	19.897
												112.5	98.16					14.771	8.423
												105.73	211.65					21.24	21.973
												19.33	116.39					20.02	18.677
												103.84	177.18					11.841	21.118
												58.09	643.44					9.644	14.771
												54.11	81.42					15.991	11.841
												75.34	276.92					23.804	12.207
												13.55	187.84					11.841	14.038
												3.79	214.65					18.188	11.475
												9.96	40.36					20.264	15.625
												18.94	46.43					9.155	9.766
												41.05	270.65					16.968	15.625
													368.91					9.155	8.057
												2.59	107.92					10.62	28.32
												16.74	479.22					22.827	10.986
												236.17	202.78					5.981	18.677
												227.3	65.87					17.212	15.259
												273.44	232.09					16.724	15.503
												208.37	32.88					13.184	17.212
												49.73	173.39					10.01	13.794
												85.5	192.43					67.139	15.259
												73.24	398.3					16.724	16.846
												16.74	3.98					29.297	18.188
												33.78	17.94					25.513	39.795
												86.7	421.92					10.01	10.62
												138.41	126.35					11.963	18.677
												57.9	253.32					13.306	17.212
												125.96	291.37					8.179	10.254
												23.81	12.46					12.817	9.277
												298.75	32.28					10.742	26.123
												19.63	69.36					11.23	9.766
												96.57	855.49					37.476	8.301
												202.28	25.52					22.461	18.799
												12.36	52.71					15.503	9.766
												70.35	81.31					13.306	10.376
												77.73	177.08					30.273	21.973
												161.43	292.47					10.498	16.479
												58.9	144.6					17.578	8.545
												227.6	695.85					11.841	11.597
												23.22	712.3					11.597	10.498
												98.05	343.79					19.531	19.775
												222.32	198.41					8.789	16.724
												64.47	51.02					16.479	27.954
												61.49	186.05					15.503	24.902
												166.31	370.2					19.653	11.108
												52.62	37.76					11.719	10.254
												75.83	51.42					8.423	6.958
												49.53	27.71					13.672	10.254
												332.83	38.76					6.714	23.438
												12.36	279.52					12.695	16.479
												11.06	169.3					14.404	21.24
												55.5	59.59					15.625	9.766
												105.73	308.02					15.137	13.55
												77.43	573.39					8.423	14.893
												87.99	241.35					14.771	22.583
												24.81	670.74					14.771	25.146
												67.97	556.55					19.043	14.648
												7.57	483.5					9.277	11.841
												322.07	228.5					31.006	18.921
												190.73	196.71					16.357	22.827
												37.27	60.88					14.16	10.742
												9.06	13.56					17.944	10.132
												11.26	271.54					17.7	15.503
												57.3	152.37					10.01	18.311
												176.88	95.56					9.766	7.324
												4.39	15.35					10.254	11.719
												231.18	135.92					16.602	20.508
												21.53	8.27					7.202	30.029
												227	122.77					9.521	10.376
												36.37	56.7					12.817	17.944
												44.25	591.32					10.498	9.888
												314.79	135.13					25.391	16.846
												30.99	23.52					13.55	19.653
												141.51	329.74					10.864	14.404
												52.11	23.71					10.986	12.939
												116.1	84.31					15.991	10.864
												40.55	783.05					9.277	9.155
												40.16	32.28					10.986	25.024
												42.75	248.83					11.963	11.597
												13.66	243.15					10.498	16.602
												409.66	167.71					8.301	10.498
												58.99	71.95					9.155	12.085
												207.87	27.2					14.404	30.884
												1.49	293.77					23.438	26.123
												71.55	305.73					22.583	16.479
												63.88	245.04					13.306	23.804
												23.81	183.85					14.648	14.526
												193.42	53.71					33.936	15.015
												5.09	178.47					13.062	24.292
												156.85	853.21					45.41	7.813
												13.45	554.85					11.353	12.451
												147.58	455.9					11.353	32.593
												173.59	100.04					10.864	10.986
												15.25	371.8					11.23	12.329
												57.3	439.36					11.353	31.128
												220.62	133.53					18.921	13.306
												351.57	6.37					10.132	11.475
												85.3	137.82					19.531	16.235
												36.77	97.16					12.085	26.855
												66.26	120.97					15.869	19.653
												11.17	48.73					15.625	10.62
												43.14	307.42					8.057	15.381
												23.92	228.7					15.991	10.254
												100.35	111.61					9.766	8.911
												34.48	60.78					11.108	11.597
												69.85	561.53					31.616	26.855
												109.91	234.08					13.062	21.24
												19.04	205.48					13.306	14.771
												59.29	58.59					10.376	7.935
												16.64	8.37					16.113	7.568
												28	109.62					7.446	21.606
												131.84	7.77					8.057	13.428
												44.64	127.46					10.62	7.446
												128.75	42.84					9.521	12.329
												127.55	63.78					7.935	7.69
												170.9	57.8					12.573	10.01
												59.49	487.38					9.888	27.1
												73.35	63.98					8.179	11.963
												17.43	122.57					13.672	18.066
												110.72	33.78					13.428	9.277
												173.79	537.71					12.695	11.963
												227.1	32.39					9.888	14.648
												152.06	95.26					17.7	25.513
												48.73	101.25					12.939	17.578
												6.38	59.09					14.648	25.879
												139.01	101.34					9.521	19.775
												203.99	215.25					10.986	19.043
												315.89	91.28					9.521	13.672
												29.99	264.77					12.939	19.287
												169.7	188.63					10.132	10.132
												13.86	412.16					35.156	11.353
												26.4	38.96					5.981	9.521
												6.68	85.4					22.095	6.714
												58.59	727.15					13.794	13.55
												43.95	181.66					11.23	14.893
												100.95	13.85					13.428	24.048
												75.63	209.96					20.874	16.113
												82.51	51.42					19.409	21.484
												3.99	184.85					13.794	12.451
												52.51	522.37					24.78	9.155
												81.61	752.65					21.606	14.282
												49.63	231.79					10.01	15.869
												193.12	86.2					15.503	15.625
												92.28	5.28					18.677	12.085
												100.64	48.03					8.789	11.23
												11.27	35.18					13.55	14.526
												12.45	70.05					5.981	29.175
												136.22	190.73					8.057	11.475
												40.96	104.53					6.104	13.794
												7.97	41.16					15.137	9.766
												231.49	139.01					7.935	14.771
												21.12	421.02					15.991	8.911
												39.27	193.72					13.184	9.155
												70.05	594.32					7.813	33.447
												73.04	136.71					7.69	27.344
												64.08	1124.56					59.937	10.254
												16.74	48.03					11.597	19.287
												28.2	923.55					12.207	16.968
												5.78	99.45					10.498	13.672
												31.69	147.48					13.428	28.32
												194.61	41.16					16.235	9.888
												53.62	50.92					10.254	12.939
												14.35	516.39					20.874	10.376
												140.3	541.1					10.498	9.155
												46.04	4.58					9.766	22.339
												115.6	23.62					29.663	25.024
												319.87	104.93					16.357	11.475
												56.11	443.54					14.771	7.446
												4.58	337.82					15.869	21.729
												101.14	582.55					42.847	8.301
												142.8	393.82					14.16	14.282
												165.02	820.02					16.602	14.893
												49.53	258.99					9.155	24.17
												74.14	217.04					15.381	13.062
												70.65	535.91					6.226	13.184
												108.22	12.56					24.536	7.935
												23.02	271.94					9.155	8.301
												40.86	331.74					15.991	17.09
												10.06	1041.34					15.869	9.399
												21.33	27.01					10.864	16.235
												21.52	188.13					10.62	22.705
												607.96	400.59					8.179	10.864
												85.21	83.32					15.869	13.184
												4.08	176.77					14.16	13.672
												61.98	127.85					33.813	15.503
												26.61	345.89					8.301	9.521
												86.79	18.43					8.423	18.799
												209.17	416.94					26.367	6.592
												50.22	127.75					24.414	27.954
												28.3	483.91					9.644	27.466
												24.72	223.71					21.362	8.545
												10.96	576.18					10.62	16.968
												8.67	157.14					14.893	9.888
												191.93	101.04					15.991	13.672
												132.93	187.25					16.235	22.095
												75.43	142.5					10.742	20.386
												61.09	887.88					12.939	20.02
												101.04	321.67					14.16	23.438
												334.13	429.39					13.794	8.789
												99.85	123.67					8.545	8.179
												60.09	134.03					53.955	12.207
												38.96	363.82					20.752	19.775
												158.64	117.79					8.057	11.963
												20.53	384.84					29.175	7.69
												89.39	76.53					5.859	21.973
												39.26	7.48					7.69	29.297
												46.84	6.28					11.841	28.442
												42.84	107.42					12.939	5.615
												70.76	62.48					7.08	24.17
												8.57	26.4					10.132	33.203
												391.02	21.23					24.414	10.498
												28.8	37.97					19.287	19.531
												30.89	36.07					14.038	11.841
												55.11	42.05					18.066	15.137
												83.31	228.3					12.085	17.456
												136.52	55.21					26.245	9.888
												128.85	33.68					10.742	14.404
												73.04	52.42					24.414	13.184
												12.95	77.62					15.015	7.69
												12.26	20.43					5.371	18.921
												248.93	57.1					26.978	14.648
												43.94	124.96					10.986	13.062
												77.83	168.91					9.399	20.996
												34.68	80.22					15.747	19.165
												9.46	33.78					22.827	10.62
												77.53	262.48					31.738	20.264
												157.45	150.17					15.015	11.597
												83.8	101.04					27.222	34.424
												60.59						10.742	12.573
												71.75	125.46					7.813	14.038
												19.83	576.08					12.573	14.038
												147.28	132.43					19.287	6.714
												39.46	101.05					14.893	6.104
												46.74	88.98					13.428	6.958
												31.69	175.59					7.935	11.108
												241.55	316.19					24.658	8.911
												112.7	202.38					9.888	7.568
												26.81	319.68					15.381	8.179
												57.7	10.86					16.357	5.005
												72.54	11.76					18.799	8.423
												29.8	14.55					26.611	21.362
												68.26	257.8					20.752	14.282
												47.33	340					10.376	6.714
												137.42	393.52					10.132	15.137
												172.59	22.52					16.724	8.667
												135.23	104.14					26.001	7.202
												25.81	18.13					17.456	8.667
												28.5	306.62					13.794	9.399
												93.87	119.78					19.043	11.23
												22.92	173.29					16.113	7.568
												39.96	30.5					12.939	10.254
												62.08	170					7.935	8.911
												93.97	110.31					13.55	9.155
												32.18	52.22					8.301	12.573
												74.64	201.09					11.23	11.719
												216.24	145.79					11.841	10.01
												384.05	75.54					16.235	7.08
												11.47	77.32					8.911	10.742
												596.8	181.77					10.742	14.16
												145.59	319.77					16.113	9.644
												51.61	67.57					5.859	6.714
												20.04	149.77					12.817	5.493
												168.9	105.33					24.78	31.128
												120.48	81.02					16.724	5.371
												196.51	32.98					17.456	21.484
												35.77	779.76					31.982	5.127
												62.28	51.12					9.766	10.498
												13.16	18.14					10.376	7.202
												63.37	359.53					18.188	8.423
												71.45	58.9					9.399	10.864
												99.16	133.83					11.841	5.981
												137.61	344.89					14.282	7.935
												29.6	156.75					18.433	24.536
												253.31	40.25					23.071	11.23
												49.92	78.53					17.944	9.033
												50.93	28					16.113	8.057
												16.24	213.35					9.766	7.935
												45.44	103.74					10.254	8.057
												485.79	141.1					14.893	9.521
												160.04	150.27					11.963	7.813
												8.67	371.4					8.911	8.057
												129.54	338.91					6.226	9.888
												30.4	27.8					19.775	7.568
												19.33	115.2					13.184	4.883
												27.8	17.73					7.813	5.615
												9.47	26.01					18.799	9.277
												171.99	41.06					14.282	8.667
												166.82	197.6					11.353	10.376
												85	78.23					17.09	10.01
												64.17	387.24					17.212	14.526
												60.29	276.03					14.526	6.714
												44.15	46.24					15.137	9.033
												281.11	12.55					10.498	5.737
												154.16	100.25					15.503	10.742
												24.71	123.37					10.498	6.714
												29	182.36					45.898	10.742
												141.9	22.22					10.498	7.69
												245.84	399.99					8.545	7.568
												109.41	57.1					7.69	14.16
												69.26	65.47					8.545	5.249
												194.92	79.82					17.09	8.545
												37.96	63.28					33.813	5.615
												289.59	182.36					13.794	13.55
												54.21	21.72					8.667	9.399
												90.68	91.28					10.254	7.813
												34.58	276.33					32.593	17.09
												46.93	349.38					20.874	7.813
												192.43	46.73					15.503	16.846
												9.16	170.4					11.23	17.212
												51.22	210.96					10.376	8.301
												103.54	20.33					24.536	8.423
												43.15	38.67					14.771	9.521
												97.66	130.74					12.207	6.348
												87.09	34.87					10.498	7.324
												12.85	51.32					19.287	5.127
												59.1	39.27					38.086	14.893
												105.13	160.33					10.62	7.202
												408.66	139.81					7.08	15.869
												241.35	10.17					9.033	16.602
												325.96	649.41					22.461	10.254
												112.9	59.7					7.935	5.737
												73.15	191.72					9.399	9.033
												92.87	171.7					8.789	9.399
												240.75	48.63					22.949	11.108
												87	57.5					20.386	13.672
												74.34	44.04					13.672	11.597
												28.5	53.91					35.522	6.226
												66.56	71.75					8.789	9.399
												135.43	47.43					14.526	13.428
												33.58	409.56					9.888	9.521
												105.33	226.71					15.015	10.986
												38.96	339.01					18.188	10.62
												75.14	151.76					17.09	12.817
												151.97	21.63					18.433	11.841
												39.46	585.84					23.56	10.742
												34.18	553.06					11.963	7.324
												9.96	7.87					7.813	8.301
												20.93	19.63					9.277	8.057
												216.14	54.71					8.911	4.028
												131.74	190.03					8.667	8.179
												26.6	464.47					57.739	8.545
												165.02	4.48					11.23	17.456
												176.08	19.84					42.114	17.7
												72.55	53.31					10.01	9.155
												130.04	82.61					7.935	5.615
												30.3	171.7					19.043	16.724
												42.25	8.27					11.963	8.789
												17.14	23.51					18.555	7.324
												20.43	162.13					5.737	6.226
												54.81	41.36					13.916	6.958
												89.58	12.16					11.597	7.69
												64.47	89.28					34.424	5.859
												54.91	45.04					11.353	25.635
												3.19	199.6					8.667	12.207
												110.21	419.73					19.165	8.423
												148.38	101.44					16.235	20.386
												56.21	5.68					19.165	8.179
												180.76	39.16					28.687	17.578
												73.64	42.36					31.494	12.695
												129.74	68.46					14.038	16.479
												72.15	53.51					8.301	7.813
												31.09	327.95					36.255	8.667
												94.37	345.28					13.306	9.521
												124.36	55.81					11.23	9.888
												133.53	394.41					12.329	7.69
												1.8	132.94					13.794	7.568
												67.06	32.78					38.086	11.108
												100.85	102.04					48.95	8.545
												103.54	91.78					11.108	14.404
												60.38	79.22					26.489	5.249
												77.53	356.65					10.498	15.015
												29	40.86					10.254	8.057
												112.11	55.6					15.747	5.737
												116.89	74.84					24.414	13.55
												56.3	182.16					9.277	6.47
												104.43	493.36					16.724	14.282
													10.37					13.306	8.789
												48.53	16.64					8.667	6.714
												144.79	466.96					9.033	11.841
												26.8	540.5					9.888	13.306
												27.41	112.21					7.813	5.981
												36.27	23.41					4.639	9.644
												12.06	7.48					8.179	5.371
												404.78	128.15					16.846	7.935
												14.75	58.29					10.864	11.353
												6.27	132.14					5.493	15.137
												77.23	241.25					5.005	7.935
												17.44	43.65					11.475	11.353
												93.77	27.1					9.155	6.348
												150.47	398.7					15.137	5.493
												207.47	17.74					13.55	10.62
												73.45	109.52					14.282	5.859
												37.56	41.95					37.109	8.667
												54.41	407.37					20.874	13.062
												105.93	151.97					15.503	6.47
												213.55	66.66					6.592	7.202
												142	404.28					9.399	10.254
												5.18	78.23					15.137	11.719
												65.18	18.53					14.648	8.667
												57.89	111.71					13.306	8.057
												17.14	183.35					15.015	14.038
												79.12	418.93					13.428	9.644
												12.46	125.46					6.958	5.371
												50.82	65.97					17.212	14.16
												40.06	308.52					8.179	12.939
												34.18	258.09					29.297	17.09
												54.91	6.08					12.817	9.766
												72.34	375.38					7.324	16.724
												38.77	441.35					8.911	6.592
												91.38	129.35					14.771	7.446
												245.93	163.22					6.348	13.062
												195.82	24.22					9.399	11.963
												134.32	24.81					10.132	7.202
												6.88	265.57					10.498	6.714
												62.18	38.46					19.531	14.038
												146.19	290.08					21.118	12.085
												19.33	81.72					15.381	7.08
												71.55	8.37					4.639	11.108
												179.67	164.72					11.719	16.846
												31.49	77.33					4.639	10.254
												46.73	36.27					11.719	8.179
												18.54	242.55					7.202	7.446
												68.46	111.8					6.348	15.869
												24.51	190.34					7.324	6.104
												83.61	174.58					3.784	10.864
												45.54	125.16					17.822	8.911
												22.92	73.45					27.466	4.639
												117.19	64.77					8.667	10.132
												169.5	203.48					15.991	6.104
												25.71	111.01					20.02	5.249
												54.61	251.52					15.259	19.775
												257.49	39.46					8.301	4.517
												141.71	184.06					12.451	5.737
												48.43	581.55					8.667	7.08
												25.41	189.24					10.62	5.981
												59.09	197.4					20.264	7.69
												299.35	559.24					10.376	6.714
												26.7	266.76					8.057	20.508
												58.8	333.33					17.456	8.057
												34.67	32.09					23.315	8.911
												204.98	234.18					20.386	6.348
												6.68	139.61					8.545	4.761
												76.03	20.13					11.963	6.226
												23.22	133.33					11.719	6.836
												98.16	308.81					15.991	7.935
												37.87	72.35					14.282	10.62
												4.18	19.23					38.574	6.592
												38.17	14.25					16.724	5.981
												144.59	102.44					6.836	6.592
												27.1	438.86					9.155	18.799
												17.04	313.1					8.667	5.981
												190.53	91.08					17.456	11.719
												89.19	283.91					35.522	6.836
												42.45	104.63					12.329	17.334
												60.59	148.58					14.648	8.789
												45.44	265.96					13.916	12.695
												14.25	52.42					13.55	6.714
												115.59	101.04					10.254	17.578
												130.74	479.12					21.606	11.475
												214.15	172.59					15.259	4.883
												250.72	126.66					8.911	17.334
												38.47	181.36					17.334	16.113
												75.73	409.26					9.766	28.687
												105.63	253.91					14.16	8.911
												20.33	34.98					5.615	13.672
												123.86	12.65					7.813	8.667
												30.4	23.22					8.301	8.057
												92.67	12.26					7.202	9.521
												66.67	614.14					10.376	9.277
												250.92	124.36					9.033	14.16
												150.77	18.84					20.508	5.005
												81.81	63.38					6.47	19.775
												85.6	63.57					14.526	11.23
												21.22	46.34					11.23	8.545
												7.58	139.11					11.841	8.789
												301.64	7.78					10.01	13.306
												30.59	94.07					5.615	12.207
												9.07	47.13					17.456	11.353
												313.5	236.87					17.334	6.836
												112.1	65.47					7.568	7.324
												84.31	121.07					8.301	8.301
												218.93	18.94					11.108	9.399
												65.87	78.72					10.376	6.47
												85.5	151.27					14.771	4.761
												70.15	331.83					18.433	10.01
												2.79	96.36					7.69	7.69
												233.38	115.1					21.973	13.062
												143.99	38.26					10.376	11.841
												3.69	129.95					16.479	13.916
												13.45	400.09					15.991	5.615
												139.51	155.06					5.859	7.324
												210.96	356.25					9.399	11.353
												73.35	133.43					15.015	8.057
												37.76	80.12					11.23	12.817
												269.06	18.93					8.057	7.324
												45.64	157.75					7.324	12.329
												34.08	40.26					12.939	8.301
												251.81	127.75					13.062	5.737
												15.95	183.75					9.033	8.789
												23.81	18.54					31.006	6.958
												36.58	274.43					16.113	17.334
												57.1	193.72					5.249	6.958
												203.38	162.83					5.249	16.113
												67.76	2.49					8.545	9.644
												39.56	313.3					17.09	19.165
												178.68	140.81					8.911	7.69
												71.74	14.95					15.747	11.108
												168.61	67.66					12.329	12.207
												321.77	311.9					14.893	8.911
												7.38	156.55					13.306	12.695
												122.86	154.96					18.921	7.568
												190.04	28.3					8.057	8.423
												4.58	8.27					12.451	11.108
												163.43	112.8					11.841	18.311
												28.8	99.85					14.038	8.667
												370.79	187.44					6.226	6.47
												12.36	723.66					13.672	8.911
												158.44	20.33					6.226	6.348
												26.81	25.91					10.132	9.644
												120.58	63.98					5.615	5.493
												68.85	248.62					11.108	10.376
												11.96	116.39					4.761	10.986
												2.09	24.61					8.545	6.836
												141.51	229.7					19.775	8.911
												20.23	284					8.057	5.615
												12.55	483.5					10.986	9.521
												20.53	249.13					6.714	7.446
												32.69	26.9					18.555	12.695
												117.18	130.75					10.864	10.01
												19.04	6.17					7.202	10.864
												83.7	103.34					15.137	20.752
												74.84	55.9					11.353	12.939
												23.82	44.55					6.47	6.104
												68.26	20.63					6.958	7.69
												26.7	8.66					12.939	9.399
												148.38	33.29					4.395	4.883
												25.91	91.28					7.08	7.202
												143.8	17.14					8.911	10.01
												40.65	123.76					5.981	6.958
												109.02	17.04					16.113	7.446
												144.69	57					12.085	5.249
												12.76	59.99					13.55	7.568
												89.78	147.09					12.939	10.132
												55.81	8.36					9.155	8.911
												67.56	37.47					9.766	9.766
												28.2	135.92					7.202	8.301
												32.98	349.68					21.729	8.301
												39.07	58.99					20.63	6.226
												172.89	22.72					14.893	6.958
												35.67	191.13					19.653	12.085
												29.4	48.23					8.789	9.766
												264.17	21.23					6.714	8.301
												124.66	90.88					11.108	5.859
												88.49	211.95					33.691	5.981
												21.43	54.71					13.062	10.376
												133.63	2.59					10.62	9.277
												64.17	30.39					6.348	21.729
												33.59	45.65					19.043	7.324
												137.21	149.07					13.184	6.348
												41.86	23.42					8.545	5.127
												160.33	123.27					13.672	5.615
												9.77	80.41					11.719	6.348
												64.07	13.95					13.428	10.254
												114.8	26.81					18.799	8.301
												28.5	152.17					20.386	5.005
												31.19	185.15					18.311	5.615
												64.48	454.3					12.939	8.301
												45.04	138.21					10.62	8.667
												122.17	90.39					15.015	12.085
												58.99	87.29					11.23	22.461
												56.5	97.96					10.01	5.737
												26.11	27.6					12.085	5.493
												11.96	93.77					12.085	9.888
												111.21	130.04					10.132	6.104
												17.14	22.42					8.301	15.259
												128.65	78.63					9.277	8.789
												195.61	31.19					10.01	6.714
												237.47	125.06					22.461	11.719
												94.86	88.39					6.348	8.301
												23.52	282.51					20.996	13.794
												148.38	361.53					20.752	18.066
												211.66	19.23					6.592	6.348
												18.73	22.22					13.55	7.813
												108.12	137.22					6.958	5.493
												25.11	118.38					10.742	15.991
												13.95	36.08					18.799	5.859
												36.87	101.14					15.015	4.517
												95.67	20.43					5.615	5.859
												11.46						13.55	6.714
												95.16	125.86					16.113	14.526
												195.22	441.75					18.921	6.836
												12.15	87.39					16.235	15.747
												83.71	48.03					10.132	15.381
												186.94	197.21					10.62	18.555
												13.95	80.32					5.981	9.399
												40.66	35.57					7.08	8.911
												76.63	144.99					15.259	10.132
												85.5	149.58					8.179	8.789
												128.15	180.17					14.282	8.667
												29.2	323.06					18.188	15.259
												33.38	275.14					5.859	49.927
												182.16	44.44					6.348	29.053
												43.35	283.3					11.597	22.095
												131.34	305.53					9.033	8.301
												41.15	9.87					17.578	37.354
												28.8	171.99					9.155	13.306
												77.03	318.09					8.545	17.578
												91.08	71.15					9.277	13.916
												52.92	422.51					11.353	17.578
												79.02	89.89					10.376	8.667
												141.5	532.82					4.15	9.521
												3.89	98.96					17.822	20.142
												46.93	223.81					25.879	13.794
												16.65	98.55					21.851	11.963
												56.89	96.67					11.23	17.212
												206.38	536.11					11.841	13.916
												43.75	23.02					10.62	28.809
												129.84	46.64					9.399	9.399
												64.77	32.98					7.813	13.062
												16.05	145.39					5.371	11.23
												94.46	35.38					8.911	16.968
												24.42	189.93					10.498	10.498
												65.57	151.77					16.602	14.648
												119.08	347.48					8.301	4.517
												31.49	61.88					9.888	7.935
												8.17	19.93					5.737	15.625
												175.88	92.67					8.179	36.255
												11.86	486.69					12.817	12.939
												387.44	796.41					3.418	10.986
												112.21	6.77					18.188	6.958
												31.49	358.44					9.644	8.423
												108.12	192.13					6.104	6.958
												250.12	354.85					18.433	8.423
												224.31	92.88					6.958	14.038
												17.34	72.44					9.888	12.695
												75.93	30					5.127	9.155
												60.09	48.93					16.113	19.165
												483.11	71.34					38.208	46.265
												67.86	209.87					34.058	11.23
												213.45	55.9					15.259	16.235
												49.42	109.22					19.043	13.428
												125.76	109.71					8.789	7.324
												14.35	87.79					14.648	13.916
												78.82	258.2					5.981	11.841
												12.56	41.25					10.62	10.01
												153.36	80.22					12.207	28.442
												384.35	268.06					11.719	45.776
												271.45	43.64					10.254	17.822
												6.47	56.81					8.423	17.09
												247.14	60.38					12.573	21.729
												34.38	144.8					13.062	15.991
												64.57	25.9					14.404	25.391
												33.28	139.02					16.357	12.329
												139.31	192.12					9.644	18.188
												160.24	275.63					13.916	18.799
												189.93	48.03					12.817	18.433
												37.97	148.78					17.456	26.367
												74.24	10.96					15.137	16.113
												24.41	118.98					8.179	11.108
												24.52	90.49					7.324	24.414
												125.66	352.56					8.301	9.277
												13.55	36.77					8.911	13.916
												14.85	37.17					6.104	19.653
												3.88	7.67					13.062	20.63
												31.89	62.88					8.667	20.386
												39.56	101.74					7.202	14.038
												37.47	24.12					7.08	20.63
												16.54	251.32					14.526	20.508
												27.7	180.56					5.371	13.062
												108.42	280.32					6.958	23.438
												39.27	136.42					6.226	24.902
												103.63	161.23					13.184	24.658
												69.56	111.11					8.179	8.423
												3.19	150.27					19.287	14.282
												65.57	86.1					37.109	23.926
												89.48	31.39					14.038	9.644
												344.09	178.18					7.446	46.143
												96.76	214.14					31.494	15.625
												89.39	124.87					10.864	19.409
												24.51	103.83					26.245	19.165
												32.79	235.87					5.981	28.076
												75.33	88.29					9.644	16.235
												49.93	96.07					11.719	6.47
												137.32	48.52					7.324	28.198
												152.26	186.25					18.555	15.015
												101.05	133.13					9.521	23.071
												6.37	56.01					12.817	16.846
												17.15	40.25					71.167	20.874
												52.51	21.83					35.522	12.817
												25.51	183.25					10.498	17.334
												39.66	270.06					11.963	25.757
												15.35	222.21					5.615	18.066
												70.95	593.32					21.484	16.968
												168.9	3.49					6.714	20.508
												75.74	463.97					7.446	25.635
												169.7	35.58					9.155	9.766
												169.71	433.37					11.597	14.16
												56.6	43.75					5.981	10.986
												30.39	397.8					12.207	9.888
												159.84	41.76					11.597	11.23
												221.12	153.85					15.869	16.113
												77.93	350.37					6.958	9.277
												24.21	327.05					14.16	14.893
												119.39	127.96					12.573	18.433
												246.73	629.68					16.479	12.207
												278.62	321.18					6.47	35.034
												156.05	9.46					16.357	8.667
												33.68	165.92					9.766	13.672
												297.96	148.98					22.583	14.16
												13.95	71.15					34.79	9.155
												35.97	537.61					5.371	20.264
												47.04	369.5					12.329	11.23
												54.8	504.23					18.066	28.687
												119.58	26.31					16.357	8.179
												56.51	16.34					12.451	38.086
												193.22	8.97					7.08	14.038
												65.27	596.7					6.958	9.644
												22.82	139.41					15.015	24.78
												14.25	64.48					11.841	12.329
												249.12	20.03					17.822	10.498
												145.79	87.49					14.526	8.667
													299.85					22.705	11.475
												8.47	252.21					14.404	16.968
												194.71	437.27					2.808	17.578
												212.96	135.12					10.376	15.015
												170.2	24.61					13.794	15.259
												229.59	203.79					9.399	9.399
												203.49	133.73					14.282	35.034
												376.28	68.96					14.282	19.409
												10.56	187.34					29.785	19.897
												46.93	27.8					5.127	10.01
												428.4	99.85					14.282	37.964
												350.87	307.52					17.212	24.048
												189.73	41.65					14.526	17.578
												482.21	114.6					17.334	13.428
												140.3	146.59					19.897	40.527
												24.52	188.43					16.724	21.362
												357.44	268.66					7.568	13.184
												100.55	18.83					14.648	9.399
												197.11	88.1					7.08	13.062
												40.85	17.23					8.423	14.771
												66.47	540.21					10.376	8.301
												128.85	35.57					11.353	7.69
												55.9	53.91					7.935	9.644
												765.41	181.47					14.038	15.991
												28.8	126.75					8.423	8.301
												175.98	6.28					10.132	19.409
												185.55	538.41					17.578	44.678
												59.19	41.05					21.606	21.24
												54.91	668.85					12.817	24.902
												274.24	54.31					11.597	40.649
												24.21	97.26					15.259	8.545
												25.61	205.48					6.226	7.69
												40.56	25.61					6.714	10.376
												33.48	18.93					5.371	13.794
												25.21	293.37					7.813	7.935
												30.9	23.02					15.015	19.165
												127.75	207.67					5.371	9.888
												38.56	94.67					10.376	12.329
												227.8	84					10.986	9.399
												532.53	365.62					12.817	19.897
												33.88	235.87					7.568	16.602
												57.3	249.03					19.653	10.01
												686.59	276.03					10.742	16.235
												666.96	130.14					10.864	16.724
												273.54	16.84					5.005	22.705
												73.74	567.71					16.357	12.695
												379.17	123.66					11.597	23.315
												16.14	105.04					9.888	31.006
												272.94	399.09					12.451	15.015
												116.69	8.47					6.226	11.108
												345.99	99.35					10.864	15.747
												47.13	215.15					22.095	8.545
												35.48	137.02					13.916	12.085
												991.91	164.52					7.568	45.532
												67.46	657.89					10.254	20.508
												231.39	132.44					8.789	14.038
												197.71	11.75					12.573	9.033
												6.77	104.24					9.766	13.55
												188.44	22.72					13.672	24.292
												71.15	65.96					20.996	35.522
												651.61	141.81					11.108	10.132
												48.13	178.47					11.841	9.766
												49.93	120.58					10.986	8.545
												292.07	104.83					17.456	39.551
												243.35	149.57					15.747	9.521
												490.08	358.64					10.498	24.78
												117.98	67.57					17.09	11.475
												20.63	30.39					12.939	28.931
												34.18	32.59					9.644	18.921
												581.16	137.21					17.944	9.644
												30.69	329.15					9.277	10.742
												6.68	10.56					8.301	45.898
												22.22	338.51					10.254	15.381
												43.45	83.91					9.644	13.306
												43.84	213.64					6.958	10.62
												192.53	140.01					12.695	22.583
												7.97	202.49					36.377	31.86
												143.39	12.46					8.423	30.273
												31	38.96					7.446	7.568
												16.24	411.56					6.348	32.227
												107.52	140					11.23	27.1
												359.14	472.15					9.399	35.034
												10.96	183.95					7.202	9.399
												218.83	138.91					20.508	7.69
												28	86.99					14.648	7.202
												85.5	109.12					5.493	30.273
												106.03	87.1					14.282	11.719
												255.7	42.35					10.742	20.386
												47.84	7.77					12.451	9.277
												271.94	85.2					9.033	14.038
												486.29	239.36					14.771	10.132
												215.84	508.82					9.766	8.911
												25.02	11.95					10.254	11.475
												605.27	146.79					9.644	7.69
												197.11	199.5					13.306	37.354
												76.63	80.51					8.301	7.813
												438.36	191.23					11.108	38.818
												115.39	128.95					11.353	6.226
												167.32	356.65					9.155	12.085
												220.42	192.52					9.521	9.888
												46.54	1297.35					18.188	10.01
												249.72	26.7					9.644	15.625
												500.24	163.13					5.249	11.23
												168.91	8.17					4.883	27.954
												19.93	141.9					7.568	26.733
												125.06	90.08					6.958	22.949
												311.31	148.98					8.545	7.446
												151.57	12.86					10.742	10.864
												213.35	55.1					7.324	9.888
												42.55	472.84					4.883	16.846
												581.75	347.58					8.911	17.456
												24.82	60.79					9.644	14.282
												174.78	79.32					5.493	31.006
												289.98	26.9					10.864	42.236
												184.86	20.23					6.836	18.311
												47.73	36.97					5.859	9.521
												44.04	223.62					12.817	6.47
												483.41	50.22					6.226	10.254
												365.21	14.55					6.836	16.846
												114.2	117.09					9.888	14.648
												89.39	123.56					10.742	15.869
												11.16	238.47					26.123	18.433
												126.06	143.49					17.212	11.475
												149.47	329.05					6.592	6.348
												29.4	181.76					14.771	16.479
												319.38	200.1					5.005	20.02
												39.66	43.54					7.202	13.062
												74.43	241.06					9.766	14.038
												122.77	37.27					9.399	16.479
												215.35	390.22					12.695	20.264
												112.3	147.69					12.085	12.085
												160.44	374.58					14.038	12.207
												297.85	117.89					10.254	12.451
												223.72	116.39					19.165	9.155
												37.17	200.69					17.09	13.794
												241.15	41.46					10.376	21.973
												188.94	166.41					28.687	8.911
												200.79	89.69					14.16	8.301
												465.86	40.65					8.179	7.08
												114.9	49.93					10.01	13.062
												212.95	262.38					6.348	9.155
												655.1	324.56					16.724	11.108
												472.04	383.45					17.944	21.973
												17.54	73.54					5.737	8.545
												169.31	372.19					6.104	15.625
												100.05	383.16					9.277	9.033
												309.71	22.02					16.113	10.62
												423.81	12.76					9.399	8.301
												41.75	38.96					24.414	32.471
												973.68	265.47					6.958	27.954
												42.65	354.35					9.155	7.324
												365.62	97.06					18.311	52.368
												133.63	176.98					24.048	14.771
												429.89	320.97					9.277	24.902
												245.94	5.18					8.423	23.315
												147.28	240.26					10.254	30.518
												26.21	137.72					10.742	14.771
												291.97	73.14					6.714	14.893
												41.56	6.88					12.939	10.62
												408.96	22.12					10.62	14.648
												91.08	198.1					24.78	54.688
												231.49	131.34					13.306	10.376
												68.66	28					7.446	14.771
												264.67	331.84					13.062	7.813
												18.63	103.93					15.869	13.428
												184.75	84.81					11.841	9.033
												169.31	75.03					23.193	10.742
												120.48	27.2					11.597	8.911
												195.91	79.63					12.695	8.545
												56.4	44.04					11.23	18.921
												177.57	18.74					16.846	12.817
												201.99	231.38					4.272	18.188
												76.24	380.47					7.568	14.893
												578.86	6.48					13.306	6.958
												191.23	50.92					17.212	17.7
												745.78	132.93					14.526	6.592
												151.37	93.07					8.667	9.644
												147.08	28.9					16.724	8.423
												327.66	20.43					8.545	23.193
												94.26	36.27					9.277	6.958
												532.53	106.33					19.897	9.644
												716.69						10.132	19.653
												685.09	180.37					6.592	17.944
												413.05	60.89					12.939	17.7
												12.85	168.11					13.794	9.399
												46.24	76.93					8.911	19.653
												430.89	53.71					10.254	22.583
												69.95	139.81					9.521	7.813
												174.49	17.63					8.301	13.184
												278.62	50.63					20.874	15.381
												8.57	148.87					5.493	19.653
												134.33	9.47					7.324	13.794
												54.81	106.73					10.254	5.127
												117.78	61.28					6.958	11.23
												20.43	10.76					7.813	24.414
												125.16	151.87					4.028	14.526
												395.91	127.65					12.085	10.254
												65.87	28.3					13.916	25.513
												67.66	181.26					12.695	7.69
												36.27	54.41					7.69	19.775
												469.16	36.87					8.301	12.695
												48.82	248.63					8.301	23.438
												463.18	94.57					4.517	15.137
												351.96	51.22					5.615	10.254
												123.57	57.4					4.395	13.184
												25.61	7.07					9.521	9.644
												14.85	506.82					10.132	15.381
												116.99	165.12					11.719	10.62
												191.92	92.38					8.179	10.742
												293.77	90.88					5.615	20.508
												65.77	438.06					4.883	17.334
												311.11	22.52					12.573	19.775
												411.95	210.46					7.568	32.104
												294.46	199.4					9.033	12.817
												147.68	131.14					26.001	10.62
												74.54	260.78					19.409	7.69
												108.32	215.75					13.794	12.207
												124.26	156.95					6.958	10.254
												8.38	435.97					11.963	23.56
												614.34	104.23					14.404	12.451
												62.08	16.34					6.836	10.254
												79.42	48.33					5.615	23.315
												387.34	45.04					6.592	10.376
												32.09	227.5					26.001	18.311
												420.62	242.75					9.888	13.062
												104.54	11.96					7.324	14.282
												192.32	149.67					23.193	9.888
												253.01	47.84					15.015	22.095
												148.38	62.48					16.968	17.212
												15.05	39.66					7.813	27.222
												42.84	176.88					10.376	8.057
												227.11	38.86					7.08	10.864
												123.47	52.42					13.184	14.16
												30.59	133.73					9.399	5.859
[truncated: 3,152 more rows]
