# Supplementary material for: Oligodendrocytes and myelin limit neuronal plasticity in visual cortex
Source: Nature. 2024 Aug 21;633(8031):856–63. doi: 10.1038/s41586-024-07853-8 (PMC11424474; doi:10.1038/s41586-024-07853-8)
Supplement: Supplementary file 9 — Source Data Extended Data Fig. 1 [file 41586_2024_7853_MOESM9_ESM.xlsx]

## Sheet: Sheet1
Panel b			Panel c			Panel f
Total OPCs			Total OPCs			Total EdU+ cells
Contra	Ipsi		Contra	Ipsi		Contra	Ipsi
244.086	247.55		53.5043	56.1313		13.4004	18.4254
216.632	233.628		34.5018	41.6938		12.6529	22.6228
226.026	266.749		40.5063	43.617		8.88125	16.8177
247.867	246.367		38.6107	41.9152		21.7644	28.5302
234.937	243.684		48.3925	53.7985		25.1932	45.8717
193.482	215.708		35.3333	38.9286
196.531	210.961		43.9516	43.4622
205.533	203.588		35.6394	31.8471
