# Supplementary material for: Oligodendrocytes and myelin limit neuronal plasticity in visual cortex
Source: Nature. 2024 Aug 21;633(8031):856–63. doi: 10.1038/s41586-024-07853-8 (PMC11424474; doi:10.1038/s41586-024-07853-8)
Supplement: Supplementary file 10 — Source Data Extended Data Fig. 3 [file 41586_2024_7853_MOESM10_ESM.xlsx]

## Sheet: Sheet1
Panel b			Panel c			Panel d			Panel e
PDGFRα			Bcas1			Bcas1/MBP			ASPA
CTL	cKO		CTL	cKO		CTL	cKO		CTL	cKO
235.286	147.268		70.637	40.4814		14.7667	5.08374		294.182	110.46
140.758	178.772		64.2792	51.0687		8.66193	8.27654		419.951	67.6516
173.317	174.264		62.5299	20.239		12.5555	2.95788		360.714	56.2017
173.296	178.61		63.2682	40.0445		17.2873	5.62867		306.899	79.4474
				60.8283			6.03204
				56.6741			8.66481
