# Supplementary material for: Oligodendrocytes and myelin limit neuronal plasticity in visual cortex
Source: Nature. 2024 Aug 21;633(8031):856–63. doi: 10.1038/s41586-024-07853-8 (PMC11424474; doi:10.1038/s41586-024-07853-8)
Supplement: Supplementary file 11 — Source Data Extended Data Fig. 4 [file 41586_2024_7853_MOESM11_ESM.xlsx]

## Sheet: Sheet1
Panel c			Panel d
Nodes			Heminodes
CTL	cKO		CTL	cKO
2307.4	125.474		6802.88	770.989
2251.39	810.331		11319.8	2313.11
2138.14	574.855		8919.41	2227.77
2720.35	375.9		7795.81	1067.85
	1620.17			3775.04
	215.82			884.579
