# Supplementary material for: Oligodendrocytes and myelin limit neuronal plasticity in visual cortex
Source: Nature. 2024 Aug 21;633(8031):856–63. doi: 10.1038/s41586-024-07853-8 (PMC11424474; doi:10.1038/s41586-024-07853-8)
Supplement: Supplementary file 12 — Source Data Extended Data Fig. 5 [file 41586_2024_7853_MOESM12_ESM.xlsx]

## Sheet: Sheet1
Panel b			Panel d			Panel f			Panel g
ON Oligodendrocytes			LGN Oligodendrocytes			EdU+ PDGFRα+			%EdU+ OPCs
CTL	cKO		CTL	cKO		CTL	cKO		CTL	cKO
1760.33	1646.13		1161.27	637.507		16.6648	11.4637		14.5604	11.3208
1742.35	1478.67		1069.31	662.615		13.175	6.57761		9.63303	5.70652
1532.12	1818.77		1085.96	904.111		25.8986	7.7057		18.1818	5.85242
1773.62	1716.2		1265.48	1050.61		12.5846	10.9003		8.69565	10.4225
	1322.73			818.274			6.77669			7.25191
	2063.58						10.8992			8.14249
