# Supplementary material for: Oligodendrocytes and myelin limit neuronal plasticity in visual cortex
Source: Nature. 2024 Aug 21;633(8031):856–63. doi: 10.1038/s41586-024-07853-8 (PMC11424474; doi:10.1038/s41586-024-07853-8)
Supplement: Supplementary file 13 — Source Data Extended Data Fig. 6 [file 41586_2024_7853_MOESM13_ESM.xlsx]

## Sheet: Sheet1
Panel b			Panel c			Panel g			Panel h
TUNEL+ cells			Caspase3+ cells			Astrocytes			Microglia
CTL	cKO		CTL	cKO		CTL	cKO		CTL	cKO
4	2		1	4		383.675	303.498		361.517	272.846
7	1.5		4	4		543.775	551.411		275.906	332.692
0.5	1		2	1		345.278	269.805		301.005	307.533
3	0.5		0	0		523.547	472.439		345.906	327.294
