# Supplementary material for: Oligodendrocytes and myelin limit neuronal plasticity in visual cortex
Source: Nature. 2024 Aug 21;633(8031):856–63. doi: 10.1038/s41586-024-07853-8 (PMC11424474; doi:10.1038/s41586-024-07853-8)
Supplement: Supplementary file 14 — Source Data Extended Data Fig. 8 [file 41586_2024_7853_MOESM14_ESM.xlsx]

## Sheet: Sheet1
Panel b											Panel c
Contra eye response											Ipsi eye response
CTL					cKO						CTL					cKO
Base	MD 4d	MD 8d	Rec 4d	Rec 8d	Base	MD 4d	MD 8d	Rec 4d	Rec 8d		Base	MD 4d	MD 8d	Rec 4d	Rec 8d	Base	MD 4d	MD 8d	Rec 4d	Rec 8d
3.31	3.49	3.61	3.54	3.56	2.65	1.96	1.49	1.53	2.21		2.06	2.13	2.88	2.46	2.27	1.15	1.35	1.36	1.22	1.26
3.38	3.68	3.03	3.45	3.46	2.37	1.88	1.84	1.73	1.88		2.03	2.44	2.54	2.33	1.92	0.95	1.15	1.44	1.3	1.05
3.12	3.04	2.9	3.05	2.9	2.27	1.99	1.5	1.76	2.05		1.82	1.9	2.15	1.91	1.8	1.26	1.28	1.5	1.46	1.33
2.89	2.64	2.46	2.82	2.71	2.81	2.19	1.95	2.2	2.17		1.64	1.53	1.88	1.73	1.53	1.53	1.48	1.6	1.67	1.39
3.57	3.46	3.27	3.29	3.53	3.12	2.41	2.02	2.09	2.33		1.92	2.03	2.32	2.09	2.08	1.51	1.48	1.77	1.67	1.48
3.12	3.22	3.28	3.16	3.22	2.56	2.04	1.73	1.95	2.16		1.82	1.92	2.27	1.98	2.14	1.12	1.38	1.55	1.32	1.24
2.75	2.76	2.26	2.4	2.69	2.39	1.98	1.89	1.98	2.01		1.67	1.64	2.01	1.71	1.57	1.19	1.33	1.53	1.41	1.12
3.68	3.45	3.43	3.4	3.5	2.88	2.39	2.01	2.1	2.44		2.44	2.33	2.73	2.39	2.36	1.14	1.16	1.39	1.25	1.23
					2.37	2.33	2.07	2.11	2.36							1.26	1.64	1.65	1.48	1.31
