# Supplementary material for: Oligodendrocytes and myelin limit neuronal plasticity in visual cortex
Source: Nature. 2024 Aug 21;633(8031):856–63. doi: 10.1038/s41586-024-07853-8 (PMC11424474; doi:10.1038/s41586-024-07853-8)
Supplement: Supplementary file 15 — Source Data Extended Data Fig. 9 [file 41586_2024_7853_MOESM15_ESM.xlsx]

## Sheet: Sheet1
Panel b			Panel c			Panel d			Panel e			Panel f			Panel g			Panel h
Cumulative distribution			CTL spine size change			cKO spine size change			CTL nearest neighbor			cKO nearest neighbor			CTL shuffled			cKO shuffled
CTL	cKO		Day 2	Day 4		Day 2	Day 4		Spine	Nearest neighbor		Spine	Nearest neighbor		simulated data (shuffled from Panel e)			simulated data (shuffled from Panel f)
0.732882	0.694219		0.723069	0.732882		0.784389	0.694219		0.17134	0.0736434		0.0368971	-0.0974725
0.705695	0.584592		0.63611	0.705695		0.616765	0.584592		-0.0601793	-0.0217923		0.0227393	0.016208
0.622799	0.453455		0.610054	0.622799		0.513615	0.453455		0.164378	-0.198842		0.0114969	-0.0531313
0.592347	0.429567		0.542175	0.592347		0.493668	0.429567		-0.138026	0.164378		-0.0531313	-0.0587234
0.556409	0.491507		0.468839	0.556409		0.483901	0.491507		-0.0689881	-0.0544033		-0.0731397	0.206646
0.475352	0.398861		0.461045	0.475352		0.440487	0.398861		-0.0544033	0.0112219		-0.245287	-0.186645
0.499691	0.473512		0.529712	0.499691		0.452402	0.473512		-0.00167383	-0.0171751		-0.186645	0.0898418
0.48459	0.508341		0.449359	0.48459		0.385312	0.508341		0.0981437	-0.0047513		0.130805	0.0898418
0.46975	0.43643		0.472834	0.46975		0.460077	0.43643		0.0679452	-0.173103		0.340924	-0.0756242
0.463584	0.420072		0.457092	0.463584		0.355149	0.420072		-0.153022	-0.222074		-0.320359	-0.0756242
0.45464	0.472456		0.466178	0.45464		0.320294	0.472456		-0.157081	-0.0637284		0.137324	0.0659206
0.726867	0.272982		0.469773	0.726867		0.378938	0.272982		-0.0637284	0.0274524		0.0659206	0.260823
0.406968	0.29395		0.167785	0.406968		0.392453	0.29395		0.22873	-0.150326		0.105726	-0.0095504
0.57632	0.298574		0.485612	0.57632		0.394648	0.298574		0.186232	-0.0801752		-0.220055	-0.246972
0.350379	0.305214		0.443934	0.350379		0.314194	0.305214		-0.0801752	-0.10189		0.010542	0.117069
0.445608	0.233511		0.30417	0.445608		0.5131	0.233511		-0.34726	0.210493		0.117069	-0.176971
0.596582	0.418417		0.518166	0.596582		0.463011	0.418417		0.210493	-0.278141		-0.229126	-0.172302
0.429001	0.350802		0.40279	0.429001		0.378025	0.350802		0.25718	0.00179051		0.131969	-0.624345
0.440889	0.436108		0.251153	0.440889		0.441964	0.436108		0.186135	0.0594223		0.122294	-0.136332
0.376333	0.177006		0.392888	0.376333		0.431058	0.177006		0.0594223	0.463584		-0.136332	0.221109
0.338177	0.237531		0.326555	0.338177		0.487689	0.237531		0.0840389	0.129162		0.221109	-0.0192264
0.364239	0.404077		0.367128	0.364239		0.295322	0.404077		0.0764893	0.150714		0.0949265	-0.0604338
0.332831	0.414249		0.365159	0.332831		0.351351	0.414249		-0.172925	-0.0244527		-0.102919	0.0949265
0.146567	0.434234		0.390699	0.146567		0.351185	0.434234		0.0529695	0.00574619		-0.0246088	-0.102919
0.304288	0.391054		0.343287	0.304288		0.245739	0.391054		0.118763	-0.0506715		0.147614	-0.0455316
0.55867	0.367128		0.373087	0.55867		0.498884	0.367128		-0.117318	-0.128379		-0.0627922	-0.0889606
0.408825	0.159029		0.558028	0.408825		0.423938	0.159029		-0.00112387	0.0259722		-0.0834979	-0.113791
0.411491	0.364774		0.394564	0.411491		0.251881	0.364774		0.0778845	-0.0784024		-0.0371563	0.231369
0.196082	0.309		0.135637	0.196082		0.239778	0.309		-0.154248	-0.0912383		0.0217087	-0.0236117
0.320795	0.236232		0.346818	0.320795		0.219302	0.236232		0.0307759	0.0720075		-0.0236117	0.168694
0.321523	0.367734		0.270608	0.321523		0.252709	0.367734		-0.142458	-0.0529396		0.0957817	-0.0328269
0.315338	0.305035		0.267491	0.315338		0.273187	0.305035		-0.0529396	-0.250255		-0.0802622	-0.0842745
0.288936	0.269297		0.339014	0.288936		0.480102	0.269297		-0.0897406	-0.140299		0.407684	0.0805883
0.422107	0.235631		0.338658	0.422107		0.314392	0.235631		-0.140299	-0.155096		0.350993	-0.215212
0.300296	0.370859		0.478615	0.300296		0.249226	0.370859		-0.0857405	-0.34724		0.0613363	-0.287727
0.322338	0.181539		0.353337	0.322338		0.302793	0.181539		-0.146593	0.0116897		-0.122331	-0.338955
0.367301	0.364537		0.352517	0.367301		0.367948	0.364537		-0.0930322	0.225687		-0.338955	-0.282178
0.310929	0.26031		0.357565	0.310929		0.236435	0.26031		0.0772679	-0.229579		-0.282178	0.058682
0.531555	0.302911		0.381233	0.531555		0.296093	0.302911		-0.327666	0.0589635		-0.0126691	-0.0247425
0.454846	0.396606		0.235938	0.454846		0.331474	0.396606		-0.0425276	-0.053484		-0.0247425	0.205475
0.314766	0.240543		0.35129	0.314766		0.361288	0.240543		-0.0634096	-0.0263516		0.191733	0.139188
0.336196	0.294654		0.276187	0.336196		0.220341	0.294654		-0.0263516	0.0441604		0.0141324	0.038347
0.282876	0.325684		0.328548	0.282876		0.4079	0.325684		0.0441604	0.0496415		0.108126	-0.11971
0.39977	0.294055		0.0999787	0.39977		0.292414	0.294055		-0.0301653	-0.0539026		0.1519	0.118324
0.318909	0.440025		0.176656	0.318909		0.217559	0.440025		0.143658	-0.0371296		-0.00725908	-0.0440768
0.366381	0.23974		0.286182	0.366381		0.32101	0.23974		0.0971908	0.197677		-0.0440768	0.138805
0.269925	0.219314		0.334692	0.269925		0.276133	0.219314		-0.0255544	0.0971908		0.179234	0.138805
0.446615	0.277324		0.216921	0.446615		0.182239	0.277324		-0.0364823	-0.0255544		-0.11343	0.247297
0.374592	0.273342		0.294156	0.374592		0.33227	0.273342		0.0191333	0.0884559		-0.168113	0.0662727
0.243928	0.234365		0.240054	0.243928		0.276156	0.234365		-0.170579	-0.0705075		0.0290012	0.0664171
0.263217	0.239676		0.3341	0.263217		0.283406	0.239676		-0.0825159	0.0463325		0.149857	0.0210496
0.338288	0.271141		0.154816	0.338288		0.230028	0.271141		-0.122665	0.010161		-0.0824873	-0.341975
0.327246	0.201536		0.300369	0.327246		0.257281	0.201536		-0.253156	-0.116403		0.104567	-0.170986
0.414078	0.2804		0.22544	0.414078		0.103387	0.2804		0.0204859	-0.116403		0.116656	0.228173
0.221261	0.426049		0.352915	0.221261		0.270214	0.426049		-0.0115938	-0.0837709		0.01453	0.116656
0.265965	0.252328		0.297915	0.265965		0.293202	0.252328		0.0105244	-0.185015		-0.206017	-0.121954
0.179343	0.293641		0.331892	0.179343		0.265723	0.293641		0.194592	0.0175081		0.176947	-0.121954
0.19123	0.163769		0.297182	0.19123		0.303026	0.163769		0.0905721	0.00409009		-0.0186216	0.154383
0.344276	0.114341		0.254373	0.344276		0.244573	0.114341		0.00698251	0.0799715		0.164602	0.198482
0.374609	0.147491		0.262946	0.374609		0.248304	0.147491		0.0595628	-0.0943872		0.0894149	0.156011
0.207019	0.269593		0.295078	0.207019		0.28569	0.269593		-0.0943872	0.0578493		0.0419026	0.137173
0.278615	0.162044		0.173297	0.278615		0.274332	0.162044		0.266443	0.0578493		0.275668	0.14003
0.199347	0.135686		0.36601	0.199347		0.242425	0.135686		-0.124676	0.0796104		-0.0642621	-0.14284
0.449436	0.192623		0.312262	0.449436		0.31081	0.192623		0.0942503	-0.0462061		-0.111133	-0.264641
0.49605	0.185782		0.288025	0.49605		0.23193	0.185782		-0.096891	-0.17344		-0.264641	0.250861
0.261223	0.363532		0.390891	0.261223		0.0823279	0.363532		0.15052	-0.102861		-0.0676188	-0.061843
0.316072	0.436664		0.377896	0.316072		0.208082	0.436664		0.109235	-0.0789047		-0.104198	0.137707
0.376249	0.184932		0.222859	0.376249		0.336517	0.184932		-0.00328545	0.000826439		-0.196665	-0.293719
0.233845	0.246134		0.182621	0.233845		0.385077	0.246134		-0.0204134	-0.147609		-0.237189	-0.0265423
0.246462	0.149937		0.34753	0.246462		0.348632	0.149937		-0.123835	-0.147609		0.0625587	-0.0583355
0.277329	0.360418		0.275542	0.277329		0.225001	0.360418		-0.0452064	0.0695173		-0.0953716	0.117213
0.237742	0.231983		0.353794	0.237742		0.329617	0.231983		0.0722906	-0.111393		0.0744943	0.09682
0.38844	0.24829		0.103397	0.38844		0.353007	0.24829		-0.111393	-0.0355945		-0.0937699	-0.140427
0.346289	0.220235		0.0536796	0.346289		0.242819	0.220235		-0.200694	-0.176609		0.0419226	-0.140427
0.261313	0.111416		0.287658	0.261313		0.292147	0.111416		-0.212433	0.0146845		-0.212872	-0.240533
0.340592	0.246301		0.229899	0.340592		0.292673	0.246301		0.0146845	0.142196		-0.0871038	-0.212872
0.322876	0.233511		0.168317	0.322876		0.112949	0.233511		0.205363	0.0552284		-0.03219	-0.0871038
0.17976	0.296068		0.270613	0.17976		0.237032	0.296068		0.0227731	-0.302628		-0.0892224	0.0817207
0.233384	0.309796		0.304505	0.233384		0.0362537	0.309796		-0.127466	0.167628		0.0875929	0.0216699
0.176851	0.369189		0.291083	0.176851		0.283505	0.369189		-0.038778	0.297554		0.0216699	0.0453138
0.330434	0.21823		0.258812	0.330434		0.221688	0.21823		0.0153615	-0.038778		-0.14668	-0.0955646
0.224923	0.233173		0.296837	0.224923		0.233152	0.233173		0.0666231	-0.0535092		-0.223625	-0.0721214
0.304954	0.188196		0.145192	0.304954		0.232938	0.188196		-0.0741692	-0.0535092		-0.0314262	-0.0721214
0.311289	0.202211		0.186597	0.311289		0.315289	0.202211		-0.0661923	-0.0951596		-0.199741	0.20259
0.368055	0.235354		0.271156	0.368055		0.103956	0.235354		-0.138732	0.0406307		-0.168804	0.0522842
0.309621	0.263102		0.191249	0.309621		0.230814	0.263102		0.102042	0.0844316		0.0522842	-0.010307
0.327541	0.286902		0.208503	0.327541		0.231369	0.286902		0.158564	-0.0339117		-0.0562192	0.071494
0.26649	0.220386		0.350647	0.26649		0.213996	0.220386		-0.00608373	-0.0339117		-0.324611	-0.341813
0.187043	0.292883		0.293857	0.187043		0.24154	0.292883		-0.0463821	0.26362		-0.341813	-0.195661
0.256621	0.190696		0.350114	0.256621		0.35027	0.190696		-0.148049	-0.121112		-0.125933	0.187609
0.291926	0.257798		0.263436	0.291926		0.215035	0.257798		0.0206414	0.00542104		0.140076	0.0487958
0.298719	0.192		0.263099	0.298719		0.22721	0.192		-0.0382183	-0.183836		-0.0381278	-0.273545
0.222902	0.226782		0.194936	0.222902		0.161696	0.226782		-0.014413	-0.247337		0.077396	0.0931744
0.320178	0.260761		0.297103	0.320178		0.228553	0.260761		-0.0830494	-0.0735155		0.183104	0.0358464
0.205082	0.232428		0.216514	0.205082		0.146682	0.232428		0.168321	-0.00724385		0.0358464	0.125612
0.252351	0.282829		0.260253	0.252351		0.0871566	0.282829		-0.11086	-0.34978		0.125612	-0.225597
0.252234	0.301466		0.205606	0.252234		0.237739	0.301466		0.339014	0.0450659		-0.0279184	-0.132551
0.242603	0.166057		0.14859	0.242603		0.222581	0.166057		-0.150439	0.094823		0.0164251	-0.132551
0.244997	0.255931		0.206753	0.244997		0.227611	0.255931		-0.207138	0.094823		-0.0996212	-0.111134
0.223579	0.170428		0.186845	0.223579		0.266991	0.170428		-0.00956342	0.0851212		-0.0183728	0.134336
0.302237	0.1812		0.247871	0.302237		0.252372	0.1812		0.0105414	-0.0515803		-0.17726	-0.0183728
0.329429	0.187726		0.324223	0.329429		0.218492	0.187726		0.0816749	-0.135503		0.0342404	0.20339
0.229985	0.210688		0.254383	0.229985		0.189391	0.210688		-0.0227474	0.120715		0.20339	-0.0167255
0.290721	0.188274		0.217879	0.290721		0.224988	0.188274		-0.103544	-0.073104		-0.0373394	-0.0242888
0.169839	0.162588		0.209781	0.169839		0.162952	0.162588		0.112017	0.0485542		-0.0196024	0.0375623
0.240196	0.299368		0.284827	0.240196		0.22348	0.299368		0.0611584	-0.0923448		0.230888	-0.164925
0.210568	0.241601		0.185664	0.210568		0.225878	0.241601		-0.0067393	-0.0722115		-0.0404743	-0.0200048
0.279117	0.15231		0.300401	0.279117		0.152685	0.15231		0.165904	-0.0377802		-0.042255	-0.219813
0.443521	0.221538		0.257326	0.443521		0.222703	0.221538		-0.0561386	-0.0377802		-0.0792357	-0.0904358
0.348581	0.22519		0.249319	0.348581		0.253773	0.22519		-0.0726912	-0.0828914		-0.0106752	-0.00559181
0.168114	0.253607		0.253556	0.168114		0.184419	0.253607		-0.0375178	-0.082117		-0.386034	0.128466
0.253413	0.21584		0.274955	0.253413		0.221031	0.21584		0.0892428	-0.257161		0.0194764	-0.175996
0.245651	0.208951		0.195255	0.245651		0.22029	0.208951		-0.257161	-0.0788874		-0.136241	0.0512552
0.086333	0.173495		0.167539	0.086333		0.247352	0.173495		-0.0788874	-0.235399		0.179924	-0.101992
0.214573	0.146462		0.265301	0.214573		0.219452	0.146462		-0.261456	-0.235399		-0.101992	-0.112057
0.334834	0.269864		0.246931	0.334834		0.211954	0.269864		-0.318682	0.0296657		-0.250082	-0.112057
0.167782	0.193191		0.202116	0.167782		0.173748	0.193191		-0.0635911	0.124594		-0.0192876	0.0551758
0.363539	0.159122		0.245645	0.363539		0.201406	0.159122		0.124594	-0.00375068		-0.166058	-0.186662
0.0818017	0.0938228		0.242562	0.0818017		0.150655	0.0938228		-0.124895	-0.00375068		-0.304597	-0.15937
0.412502	0.194096		0.314469	0.412502		0.131406	0.194096		0.0953215	-0.0930604		-0.139647	-0.175813
0.202677	0.137397		0.243316	0.202677		0.266129	0.137397		-0.197822	0.198692		0.0268121	-0.172526
0.183727	0.106105		0.270284	0.183727		0.174776	0.106105		-0.0816044	0.0965777		0.0117514	0.0569051
0.257706	0.299766		0.200242	0.257706		0.259968	0.299766		-0.165045	-0.191041		0.0569051	-0.274999
0.430893	0.274274		0.0352859	0.430893		0.243861	0.274274		0.211638	0.0249346		-0.0734497	0.0442136
0.254369	0.306844		0.129808	0.254369		0.236275	0.306844		-0.0238764	-0.0363979		0.0442136	0.0105962
0.354703	0.269603		0.309744	0.354703		0.210758	0.269603		-0.10439	-0.0469848		-0.0396729	0.0204863
0.309573	0.224757		0.223998	0.309573		0.23201	0.224757		-0.0469848	0.191702		0.0149556	0.0506223
0.104962	0.180495		0.236649	0.104962		0.257094	0.180495		-0.0748327	0.191702		-0.0541419	-0.0804303
0.330138	0.431376		0.226279	0.330138		0.119913	0.431376		-0.0832914	-0.0858572		-0.144141	-0.14207
0.188088	0.112218		0.384322	0.188088		0.175186	0.112218		-0.10856	-0.0564325		-0.10634	-2.78377e-07
0.0772493	0.183064		0.254953	0.0772493		0.262777	0.183064		-0.00730815	-0.46948		-0.0326772	-2.78377e-07
0.260723	0.229632		0.134063	0.260723		0.206646	0.229632		0.177961	-0.0265952		-0.0318745	-0.0254215
0.257202	0.111401		0.300083	0.257202		0.190821	0.111401		-0.0197129	0.0724361		0.00242948	0.108153
0.299325	0.28852		0.103887	0.299325		0.186174	0.28852		-0.0198637	-0.0364394		0.0293138	0.0216873
0.214652	0.345395		0.384626	0.214652		0.157343	0.345395		-0.137958	-0.0364394		0.0630776	-0.0429262
0.198309	0.108658		0.0531355	0.198309		0.194925	0.108658		0.100984	0.103826		-0.0308304	-0.0859822
0.118939	0.122359		0.261376	0.118939		0.199196	0.122359		-0.0460319	0.027609		-0.11675	0.250143
0.330032	0.264798		0.231545	0.330032		0.233669	0.264798		0.0962687	0.0753088		0.250143	-0.0149128
0.239187	0.108501		0.277717	0.239187		0.20339	0.108501		-0.169283	-0.156808		0.300385	0.0582751
0.200491	0.259315		0.203573	0.200491		0.259949	0.259315		-0.0118518	0.19915		0.0824494	0.227292
0.219143	0.0934825		0.0265673	0.219143		0.135773	0.0934825		-0.0660571	-0.102316		-0.24104	-0.219737
0.203055	0.140847		0.202769	0.203055		0.211989	0.140847		-0.385555	0.00894674		-0.211797	-0.196443
0.250271	0.148782		0.101499	0.250271		0.244738	0.148782		0.424199	0.105997		-0.266142	0.0833794
0.176013	0.097306		0.146359	0.176013		0.201888	0.097306		-0.291906	-0.100023		-0.0527926	0.0870043
0.366519	0.16804		0.349775	0.366519		0.308458	0.16804		0.0698176	-0.0916069		0.0570838	0.0870043
0.227693	0.0935807		0.123456	0.227693		0.208086	0.0935807		0.0674328	0.0187829		0.283406	0.105657
0.261162	0.253073		0.265055	0.261162		0.261901	0.253073		0.246419	-0.213412		-0.102511	0.0923277
0.140554	0.260613		0.375467	0.140554		0.292947	0.260613		0.261013	-0.159735		-0.102216	-0.0146384
0.32918	0.253614		0.191161	0.32918		0.0980194	0.253614		-0.0892493	-0.0128451		0.169633	0.14016
0.213958	0.245818		0.194172	0.213958		0.198482	0.245818		-0.0128451	0.103529		0.134764	0.131418
0.29989	0.175586		0.151354	0.29989		0.121782	0.175586		-0.0565162	0.103529		0.197852	0.0780984
0.261965	0.297845		0.224991	0.261965		0.0890945	0.297845		-0.311575	-0.318108		0.0706598	-0.132264
0.316293	0.177578		0.232919	0.316293		0.1261	0.177578		-0.0515314	-0.315587		0.0159669	0.228239
0.211462	0.0982417		0.249221	0.211462		0.169696	0.0982417		-0.0494105	-0.0873567		0.181116	0.0868093
-0.00997755	0.243334		0.328552	-0.00997755		0.213954	0.243334		-0.0873567	-0.0324776		-0.181414	-0.112002
0.334345	0.281728		0.117033	0.334345		-0.0402167	0.281728		-0.0324776	0.00709534		0.189679	0.198893
0.295033	0.211598		0.206474	0.295033		0.277563	0.211598		-0.00953093	0.129634		-0.0143395	-0.0726166
0.28008	0.210158		0.24507	0.28008		0.204868	0.210158		-0.0498156	0.0316885		-0.0408623	0.102398
0.281964	0.303545		0.226372	0.281964		0.156959	0.303545		0.220919	-0.298189		-0.230908	0.0946875
0.217252	0.4182		0.242252	0.217252		0.273781	0.4182		-0.24726	0.0482497		-0.223957	-0.0743517
0.269429	0.158506		0.193901	0.269429		0.0958659	0.158506		-0.0351732	-0.24726		-0.146616	-0.385634
0.294302	0.194714		0.268003	0.294302		0.0389381	0.194714		-0.0588052	-0.0638353		0.0866021	0.0485517
0.175539	0.133263		0.0774568	0.175539		0.275629	0.133263		0.063666	-0.0407337		0.0577908	0.175965
0.233773	0.20316		0.214145	0.233773		0.261107	0.20316		-0.00456713	0.063666		-0.1384	0.0873259
0.413792	0.126274		0.180171	0.413792		0.117568	0.126274		0.11828	0.026423		-0.0894255	0.011259
0.145358	0.183829		0.220662	0.145358		0.272267	0.183829		-0.100971	-0.137103		-0.099796	-0.0894255
0.23338	0.215714		0.300086	0.23338		0.120044	0.215714		0.151817	-0.0323343		-0.0766652	-0.189957
0.204969	0.244609		0.109237	0.204969		0.285629	0.244609		0.470841	-0.265766		-0.279751	0.0377972
0.165886	0.201637		0.223885	0.165886		0.238156	0.201637		-0.265766	0.041642		0.0495551	-0.0110684
0.179984	0.395813		0.136514	0.179984		0.229525	0.395813		-0.00648356	-0.103915		-0.00295244	-0.0110684
0.139541	0.181283		0.174226	0.139541		0.189075	0.181283		-0.232694	0.154045		-0.283492	-0.0412987
0.210724	0.219088		0.119203	0.210724		0.189038	0.219088		-0.211984	-0.202817		0.0734221	0.125645
0.327471	0.131196		0.22362	0.327471		0.280497	0.131196		-0.182026	-0.176847		-0.0145944	-0.0833647
0.306815	0.198883		0.438272	0.306815		0.209734	0.198883		0.0611848	-0.136072		-0.12482	-0.075
0.199439	0.170552		0.0931227	0.199439		0.283631	0.170552		0.0797883	-0.136072		0.13848	-0.192721
0.331353	0.220555		0.131839	0.331353		0.122953	0.220555		-0.11985	0.0797883		0.0488977	-0.118579
0.293726	0.173101		0.146561	0.293726		0.187609	0.173101		0.0987886	-0.0768083		0.0266258	0.117838
0.372317	0.154311		0.144337	0.372317		0.114055	0.154311		0.0219045	-0.0965115		-0.214777	-0.142766
0.286642	0.15858		0.208633	0.286642		0.120429	0.15858		-0.299443	0.0214531		-0.00633904	0.440985
0.223904	0.171992		0.155255	0.223904		0.125731	0.171992		-0.133706	-0.0527303		0.440985	-0.118013
0.245671	0.17604		0.129367	0.245671		0.19529	0.17604		0.0242663	0.0876204		0.0270479	-0.12894
0.193925	0.135954		0.247882	0.193925		0.0715488	0.135954		0.0975128	-0.0766505		0.0896499	-0.286266
0.293641	0.201437		0.189503	0.293641		0.191191	0.201437		0.00362714	-0.0600235		-0.124572	0.0084978
0.255918	0.145547		0.00921453	0.255918		0.268959	0.145547		-0.124136	-0.254411		-0.0761517	0.0084978
0.170844	0.246859		0.27701	0.170844		0.183216	0.246859		-0.254411	0.0324187		0.137682	0.038106
0.158906	0.22247		0.188161	0.158906		0.122873	0.22247		0.0324187	-0.067458		-0.106324	-0.334699
0.276112	0.243358		0.216017	0.276112		0.0836489	0.243358		-0.270484	-0.17949		-0.334699	0.019314
-0.0191686	0.265333		0.254971	-0.0191686		0.182281	0.265333		-0.17949	-0.0120914		-0.0647088	-0.0117247
0.209991	0.162692		0.240851	0.209991		0.150633	0.162692		-0.166215	-0.0706106		-0.390584	-0.170923
0.176849	0.107396		0.280359	0.176849		0.151191	0.107396		-0.123814	-0.166215		0.0478078	-0.0880276
0.14195	0.121436		0.208821	0.14195		0.180524	0.121436		-0.00347909	0.0732897		-0.0880276	0.0724533
0.215134	0.0867356		0.090368	0.215134		0.0573135	0.0867356		0.0238719	0.0433051		0.0439355	-0.0849035
0.176907	0.166472		0.109042	0.176907		-0.0583533	0.166472		-0.317323	0.0238719		0.0239752	0.111478
0.212455	0.0407171		0.207846	0.212455		0.200402	0.0407171		-0.121518	-0.480444		-0.265407	-0.0637804
0.256725	0.0853636		0.215869	0.256725		0.163771	0.0853636		-0.277711	0.0496144		0.0289846	-0.0628327
0.155999	0.154787		0.0823019	0.155999		0.225205	0.154787		-0.0174359	-0.176075		0.187334	0.0304651
0.287985	0.139949		0.118807	0.287985		0.154344	0.139949		-0.280472	-0.100303		-0.0236784	-0.139747
0.118727	0.207158		0.0397973	0.118727		0.231051	0.207158		-0.0063519	-0.352911		-0.139747	-0.154144
0.230966	0.150147		0.124999	0.230966		0.171875	0.150147		-0.239825	0.132485		-0.18037	-0.0324705
0.0353659	0.234521		0.186888	0.0353659		0.17762	0.234521		-0.100557	0.0121136		-0.0777632	0.0183603
-0.0187401	0.179713		0.165055	-0.0187401		0.139488	0.179713		0.0121136	-0.0696015		-0.0335141	-0.025624
0.228746	0.113792		0.21625	0.228746		0.109776	0.113792		0.263483	0.0751701		0.144756	-0.0335141
0.20878	0.195971		0.1159	0.20878		0.152257	0.195971		-0.163605	0.0751701		-0.118095	-0.0638478
0.274445	0.0913234		0.152354	0.274445		-0.0420425	0.0913234		0.0120278	-0.163605		-0.20795	0.414317
0.107721	0.246148		0.236937	0.107721		0.171838	0.246148		0.0957261	-0.117961		-0.00448005	-0.132637
0.272456	0.174014		0.248773	0.272456		0.132842	0.174014		0.143845	-0.384523		-0.023157	-0.0059169
0.199564	0.212086		0.203106	0.199564		0.220082	0.212086		0.0525369	-0.119697		0.0259828	-0.106371
0.253467	0.103879		0.125984	0.253467		0.149423	0.103879		-0.119697	-0.241458		-0.380281	0.000299984
0.414038	0.15994		0.420747	0.414038		0.176596	0.15994		-0.0730715	0.0687615		-0.129254	0.0705156
0.328959	0.258352		0.190632	0.328959		0.126553	0.258352		0.364438	0.0281144		-0.0339628	-0.163769
0.244189	0.154534		0.223222	0.244189		0.187656	0.154534		0.124461	-0.177064		-0.071335	-0.0410968
0.133335	0.198853		0.258106	0.133335		0.183302	0.198853		-0.177064	0.149003		-0.00764235	0.0234967
0.287806	0.0956577		0.183822	0.287806		0.169434	0.0956577		0.206267	-0.0704939		0.0234967	-0.287183
0.0799914	0.258858		0.221394	0.0799914		0.164246	0.258858		-0.0828615	-0.0181537		-0.118319	-0.193696
0.289088	0.163798		0.18503	0.289088		0.203502	0.163798		0.0859725	-0.16706		-0.264912	-0.0606688
0.190546	0.141281		0.14066	0.190546		0.13785	0.141281		0.0139023	0.0303957		-0.112947	0.14533
0.196093	0.214553		0.240357	0.196093		0.193719	0.214553		-0.0781606	-0.0724344		-0.268761	-0.289021
0.238089	0.135258		0.197677	0.238089		0.169221	0.135258		-0.303125	0.223765		-0.0539724	-0.0638479
0.154753	0.0745728		0.197577	0.154753		0.0915715	0.0745728		-0.0793182	0.223765		-0.150377	-0.0638479
0.146795	0.137755		0.196826	0.146795		0.11577	0.137755		-0.108002	-0.0384485		0.164652	-0.0174277
0.0452456	0.364068		0.105051	0.0452456		0.0947106	0.364068		-0.0384485	0.035642		-0.319447	0.029271
0.0855528	0.119042		0.272694	0.0855528		0.0725565	0.119042		0.238706	0.195048		-0.140322	0.10931
0.19633	0.239384		0.159565	0.19633		0.174697	0.239384		0.147854	0.0294835		0.10931	0.0439016
0.184972	0.259163		0.354731	0.184972		0.168109	0.259163		0.0294835	0.136305		-0.00547534	-0.137269
-0.051034	0.155251		0.407924	-0.051034		0.228304	0.155251		-0.0161028	0.136305		0.0261581	-0.154431
0.337043	0.132663		0.15935	0.337043		0.21371	0.132663		-0.0911926	-0.0693407		-0.0415071	-0.135085
0.247625	0.267218		0.179151	0.247625		0.247821	0.267218		0.265689	-0.261905		-0.0814648	-0.0657971
0.283869	0.0896575		0.11266	0.283869		0.289603	0.0896575		0.269175	-0.121908		-0.230018	-0.19576
0.193073	0.02682		0.279327	0.193073		0.24394	0.02682		0.126598	-0.121908		0.0939506	0.00766918
0.142876	0.156918		0.114559	0.142876		0.174416	0.156918		-0.0474551	0.211835		0.00766918	-0.137177
0.283411	0.220519		0.18743	0.283411		0.189097	0.220519		-0.358804	0.112541		0.210758	-0.137177
0.252418	0.130451		0.132961	0.252418		0.121609	0.130451		0.200036	0.133009		-0.000572213	-0.0326121
0.252421	0.227811		0.192864	0.252421		0.17767	0.227811		0.0524919	0.0535353		-0.0326121	-0.0207906
0.255237	0.169826		-0.0283758	0.255237		0.092871	0.169826		-0.251896	0.124404		-0.14905	-0.0552077
0.143547	0.260678		0.0565511	0.143547		0.147089	0.260678		0.159857	-0.0733264		-0.237927	-0.0448357
0.212803	0.188623		0.140412	0.212803		0.21272	0.188623		-0.083333	-0.0893565		-0.0827025	-0.0963813
0.18872	0.366398		0.251097	0.18872		0.129863	0.366398		-0.0978509	-0.129115		-0.138017	0.0280824
0.189364	0.044562		0.0959742	0.189364		0.233986	0.044562		-0.155582	-0.219761		-0.06347	0.128812
0.208469	0.289415		0.303706	0.208469		0.0782259	0.289415		0.033535	-0.24342		-0.252474	-0.195648
0.22864	0.282532		0.0946082	0.22864		0.149503	0.282532		0.0219202	0.0451259		-0.178279	-0.157241
0.232728	0.106557		0.192858	0.232728		0.108974	0.106557		-0.099792	-0.0683579		0.133512	-0.178279
0.188022	0.173996		0.186379	0.188022		0.216301	0.173996		-0.0895695	-0.0565989		0.0237414	0.133512
0.391635	0.220869		0.144307	0.391635		0.0602105	0.220869		-0.169563	-0.0689131		0.0324186	0.0237414
0.237529	0.168016		0.227024	0.237529		0.163229	0.168016		-0.00417386	-0.0689131		-0.0852133	-0.261424
0.213976	0.18555		0.234673	0.213976		0.117678	0.18555		-0.0772031	0.0147225		-0.0422789	-0.00255674
0.126521	0.247577		0.335944	0.126521		0.219381	0.247577		-0.128472	0.0712657		-0.0984866	-0.00255674
0.251373	0.213521		0.295398	0.251373		0.0554675	0.213521		0.0101081	0.0649699		0.0584401	-0.0984866
0.338585	0.21201		0.18457	0.338585		0.150506	0.21201		0.0198991	-0.0911214		-0.127299	0.0394923
0.355783	0.175322		0.194462	0.355783		0.171279	0.175322		-0.0903219	-0.37801		0.0394923	-0.117016
0.194613	0.139072		0.429573	0.194613		0.0974698	0.139072		-0.0895224	0.00778145		0.0666866	-0.117016
0.100473	0.149331		0.0409962	0.100473		0.176285	0.149331		0.00778145	-0.248042		-0.0388588	0.0201821
0.219148	0.189864		0.128842	0.219148		0.236132	0.189864		-0.044184	0.143435		-0.222812	-0.024828
0.207259	0.185143		0.0921546	0.207259		0.172841	0.185143		-0.18309	0.143435		-0.201194	-0.00486726
0.281497	0.233588		0.182418	0.281497		-0.0535602	0.233588		0.0349369	0.102242		0.0161231	-0.112644
0.115326	-0.00193429		0.230476	0.115326		0.190561	-0.00193429		0.102242	-0.163922		0.0226914	-0.151124
0.29522	0.132307		0.0896105	0.29522		0.0695543	0.132307		-0.163922	0.0389833		-0.017555	-0.0771
0.178761	0.104826		0.120131	0.178761		0.0497069	0.104826		0.0865942	0.0389833		-0.0923031	0.0591513
0.141559	0.259729		0.120042	0.141559		0.153515	0.259729		-0.0305968	0.0865942		0.0591513	-0.0747883
0.166857	0.264643		0.117129	0.166857		0.174956	0.264643		-0.0562812	-0.0351249		0.00902325	-0.0747883
0.118739	0.0619561		0.228723	0.118739		0.0397482	0.0619561		-0.207422	0.18003		0.29472	0.00132338
0.267345	0.111339		0.157914	0.267345		0.21717	0.111339		0.11155	-0.164603		-0.0271926	0.151837
0.247442	0.183932		0.181889	0.247442		0.277243	0.183932		0.147511	0.11155		0.151837	-0.251518
0.148684	0.168087		0.181015	0.148684		0.146881	0.168087		0.0410932	0.147511		-0.0350566	-0.0380307
0.120289	0.200005		0.1618	0.120289		0.0831554	0.200005		-0.0411926	-0.0268545		-0.240641	-0.357759
0.235426	0.214962		0.141034	0.235426		0.172933	0.214962		-0.149735	0.0343746		0.151583	0.0178641
0.161992	0.147843		0.13693	0.161992		0.0753559	0.147843		-0.0607288	-0.357256		0.114284	-0.116769
0.255925	0.14961		0.18433	0.255925		0.133174	0.14961		-0.162795	0.171979		-0.0275201	0.169215
0.160296	0.105806		0.179771	0.160296		0.0404898	0.105806		0.100945	0.00478307		0.0451352	0.169215
0.110648	0.0941504		-0.023981	0.110648		0.11231	0.0941504		0.00532599	0.100945		-0.132109	0.0853351
0.194558	0.147602		0.129275	0.194558		-0.0666836	0.147602		0.039921	0.00532599		0.152032	0.0612466
0.254054	0.146596		0.151543	0.254054		0.254499	0.146596		-0.0390389	0.039921		0.070857	0.123501
0.302317	0.292206		0.23828	0.302317		0.149056	0.292206		0.127024	0.0773658		-0.0273351	0.208393
0.171599	0.155585		0.113414	0.171599		0.00865527	0.155585		-0.106807	-0.0431826		0.208393	-0.085091
0.196714	0.0866658		0.182322	0.196714		0.0152452	0.0866658		0.153599	-0.124437		-0.201277	-0.171992
0.123486	0.175417		0.0257561	0.123486		0.148209	0.175417		0.123735	0.252741		-0.0513479	-0.0779967
0.232926	0.122934		0.0079425	0.232926		0.189112	0.122934		0.190888	0.0772525		0.155772	-0.0283367
0.14206	0.148086		0.169104	0.14206		0.121541	0.148086		0.20995	0.210428		0.155254	0.15628
0.110234	0.0602543		0.26271	0.110234		0.0746529	0.0602543		-0.129302	0.0919721		0.0339482	0.157519
0.190081	0.0978193		0.142987	0.190081		0.127213	0.0978193		0.0147261	0.0919319		0.0368857	-0.0360399
0.23691	0.0709338		0.180909	0.23691		0.108986	0.0709338		0.0919319	-0.00930451		-0.185466	-0.169248
0.180522	0.103252		0.1528	0.180522		0.146953	0.103252		-0.0239664	-0.0308973		-0.0609239	-0.106746
0.159133	0.123934		0.0780715	0.159133		0.0463235	0.123934		-0.0527256	-0.0875883		-0.106746	-0.00705267
0.203127	0.192636		0.244064	0.203127		0.080353	0.192636		-0.0563997	-0.0630787		-0.069837	0.116523
0.181717	0.148202		0.0640738	0.181717		0.0807682	0.148202		0.179008	-0.0120804		-0.11186	0.0125642
0.214203	0.20403		0.180361	0.214203		0.145742	0.20403		0.266234	0.0819723		-0.0716114	-0.11795
0.128703	0.207604		0.217178	0.128703		0.115519	0.207604		0.0819723	0.0757865		-0.122474	0.104892
0.154758	0.119176		0.191615	0.154758		0.151589	0.119176		0.142566	-0.0053201		0.0287808	-0.0755692
0.460036	0.0383777		0.239731	0.460036		0.141129	0.0383777		-0.0053201	0.150427		-0.121747	-0.0755692
0.273843	0.0395482		0.090996	0.273843		0.0996481	0.0395482		0.150427	-0.046197		-0.392854	0.227611
0.19882	0.161748		0.110829	0.19882		0.103854	0.161748		-0.046197	-0.180167		-0.199508	-0.280132
0.166126	0.0767322		0.209333	0.166126		0.0544207	0.0767322		-0.00808973	0.0154278		-0.256183	-0.156408
0.175294	0.0926743		0.2374	0.175294		0.288643	0.0926743		0.0154278	0.124183		-0.031108	0.0985924
0.197023	0.188478		0.122212	0.197023		0.143185	0.188478		-0.194854	-0.129536		-0.142648	-0.0570425
0.271323	0.0655931		0.19539	0.271323		0.153033	0.0655931		-0.072717	0.124401		-0.0570425	0.016558
0.129086	0.170086		0.100865	0.129086		0.180332	0.170086		-0.0471231	-0.155353		0.20114	0.016558
0.198372	0.205414		0.196482	0.198372		0.022129	0.205414		0.0492721	-0.315614		-0.0423292	0.0653612
0.270326	0.0620386		0.245653	0.270326		0.0169168	0.0620386		-0.0882482	-0.0558867		-0.281009	-0.0141042
0.303841	0.0504778		0.161722	0.303841		0.218757	0.0504778		-0.124808	-0.0604094		-0.0141042	0.140929
0.309554	0.115923		0.101868	0.309554		0.16903	0.115923		-0.432311	0.136573		-0.0683113	-0.101275
0.133888	0.091863		0.0535138	0.133888		0.096388	0.091863		-0.0935474	-0.033719		-0.155262	-0.236022
0.225508	-0.00100271		0.183552	0.225508		0.112066	-0.00100271		-0.118603	0.0687531		-0.22212	-0.0990484
0.212487	0.127764		0.157455	0.212487		0.0800544	0.127764		0.0987102	0.319739		0.00564044	-0.159966
0.229902	0.155479		0.230629	0.229902		0.0650787	0.155479		0.00623434	0.0987102		-0.278585	-0.200943
0.186694	0.0226892		0.120805	0.186694		0.130746	0.0226892		0.137098	-0.169585		-0.173002	-0.0293288
0.202688	0.077023		0.211253	0.202688		0.128765	0.077023		-0.0247307	0.0781672		-0.279465	-0.0499655
0.234235	0.110343		0.241958	0.234235		0.171803	0.110343		-0.136563	-0.0546316		0.0926445	-0.0499655
0.118697	0.119497		0.161376	0.118697		0.18281	0.119497		-0.0546316	-0.0444038		-0.221428	-0.102185
0.088155	0.0564682		0.113506	0.088155		0.128925	0.0564682		0.00315773	-0.0983477		-0.102185	-0.29402
0.250097	0.181806		0.16982	0.250097		0.128818	0.181806		-0.111991	0.171671		0.0692793	-0.0242391
0.102376	0.0812642		0.191066	0.102376		-0.0168416	0.0812642		-0.0396073	0.186183		0.203206	0.337945
0.172127	0.0693308		0.145355	0.172127		0.119063	0.0693308		0.186183	0.171492		0.337945	-0.10509
0.20612	0.13191		0.16547	0.20612		0.187679	0.13191		0.0628604	0.132923		-0.10509	-0.0451629
0.226009	0.0157115		0.131488	0.226009		0.137071	0.0157115		0.104346	0.0720678		0.0300705	-0.0451629
0.258231	0.0404346		0.216936	0.258231		0.0979364	0.0404346		0.0720678	0.197577		-0.201504	0.0410176
0.183469	0.137622		0.190328	0.183469		0.135391	0.137622		0.0413954	0.163907		0.0196809	0.00306808
0.265956	0.0972868		-0.116077	0.265956		0.147772	0.0972868		-0.0157233	0.163907		0.0494061	0.068626
0.169709	0.195853		0.0694986	0.169709		0.135281	0.195853		-0.153375	0.00914499		0.0524515	-0.270302
0.164592	0.107656		0.144164	0.164592		0.121764	0.107656		0.00914499	-0.0909079		-0.171382	-0.270302
0.163233	0.0371667		0.176553	0.163233		0.209273	0.0371667		-0.258822	-0.0909079		-0.0890772	-0.310908
0.14692	0.227823		0.166748	0.14692		0.171298	0.227823		-0.104238	-0.178993		-0.060849	-0.310908
0.134118	0.216018		0.144729	0.134118		0.13437	0.216018		-0.178993	-0.303858		0.00822526	-0.0553752
0.18168	0.203411		0.170751	0.18168		0.197737	0.203411		0.467964	-0.335368		-0.106089	-0.0553752
0.234435	0.388898		0.0681092	0.234435		0.164941	0.388898		-0.335368	0.308345		-0.226547	-0.00398204
0.235272	0.15149		0.209268	0.235272		0.143115	0.15149		0.104114	-0.0358399		-0.0534817	-0.226547
0.233683	0.108649		0.139974	0.233683		0.0743885	0.108649		-0.122868	0.00949821		-0.428907	-0.0534817
0.285566	0.151518		0.0678516	0.285566		0.118774	0.151518		0.25425	0.184837		0.0167776	-0.109261
0.291428	0.178529		0.168629	0.291428		0.0627433	0.178529		0.00757275	0.184837		-0.109261	-0.324529
0.098322	0.0998851		0.0330773	0.098322		0.0575582	0.0998851		0.0354501	-0.0304642		-0.324529	0.0104323
0.258383	-0.0233419		0.0270877	0.258383		0.132288	-0.0233419		-0.0506241	0.285117		0.0146077	-0.0971407
0.0411393	0.084437		0.201951	0.0411393		0.14498	0.084437		0.285117	0.21171		-0.0736253	-0.00155507
0.370843	0.0804152		0.109898	0.370843		0.225748	0.0804152		0.0752881	-0.0597374		-0.00155507	0.0231044
0.102352	0.0752616		0.12277	0.102352		0.224391	0.0752616		-0.0784466	0.0554498		0.166472	0.103356
0.129601	0.089973		0.104465	0.129601		0.101089	0.089973		0.0527969	0.0678313		0.089256	-0.195993
0.289534	0.178347		0.147119	0.289534		0.185658	0.178347		0.278615	0.0256048		-0.155687	-0.136871
0.161367	-0.0384206		0.131098	0.161367		0.168936	-0.0384206		0.0256048	-0.071928		-0.0452617	-0.113165
0.149602	0.105075		0.099356	0.149602		0.0723578	0.105075		-0.00822173	-0.0488636		-0.161722	-0.141838
0.298351	0.157764		0.214882	0.298351		0.194491	0.157764		-0.0123714	0.116949		-0.141838	-0.269637
0.153784	0.0935677		0.245007	0.153784		0.0891877	0.0935677		0.116949	0.0967208		-0.269637	-0.036276
0.193252	0.303638		0.0827835	0.193252		0.0529717	0.303638		0.0317505	0.0101285		-0.0410131	-0.036276
0.143701	0.158523		0.230453	0.143701		0.128812	0.158523		0.0375175	0.0422676		-0.12041	0.0501915
0.0956995	-0.0566576		0.160192	0.0956995		0.194894	-0.0566576		-0.0212423	-0.131525		-0.0666648	-0.0439785
0.10413	0.0785699		0.125724	0.10413		0.206402	0.0785699		0.0633932	-0.0666584		-0.157806	-0.279284
0.204383	0.127465		0.105798	0.204383		0.140534	0.127465		-0.0362659	0.105071		0.197969	-0.12274
0.237765	0.199061		0.0732028	0.237765		0.164121	0.199061		0.228101	-0.0147128		-0.12274	-0.567493
0.0882743	0.102084		0.147726	0.0882743		0.256477	0.102084		0.0975402	0.228101		-0.567493	-0.306176
0.196816	0.209933		0.0648731	0.196816		0.126512	0.209933		0.0329201	-0.170768		-0.306176	-0.210206
0.353499	0.183456		0.16092	0.353499		0.126868	0.183456		0.0363542	-0.147076		0.429469	0.0245407
0.186264	0.0506497		0.165974	0.186264		0.0971614	0.0506497		-0.0643562	0.0876833		0.0245407	-0.0889785
-0.0359262	0.130209		0.165249	-0.0359262		0.229639	0.130209		-0.185922	0.0876833		0.0482036	0.0842033
0.154319	0.035934		0.166792	0.154319		0.175066	0.035934		-0.0455308	-0.145278		-0.0227957	0.104517
0.147401	0.140419		0.18307	0.147401		0.141551	0.140419		0.145145	-0.0180839		-0.0283717	-0.0537417
0.104606	0.0715622		0.195551	0.104606		0.132232	0.0715622		-0.0180839	-0.0551024		0.110297	-0.225464
0.154715	0.199731		0.164378	0.154715		0.194846	0.199731		0.0177974	-0.105037		-0.0814339	0.406263
0.294279	0.173751		0.146968	0.294279		0.125655	0.173751		-0.345598	-0.0812702		0.131195	0.0649867
0.24745	0.0941782		0.0933788	0.24745		0.0694842	0.0941782		-0.232183	-0.23072		0.231143	0.0586301
-0.0274881	0.0789079		0.0921061	-0.0274881		0.125612	0.0789079		0.153774	0.025344		0.0586301	0.11668
0.0723321	0.10745		0.0933932	0.0723321		0.169925	0.10745		-0.100497	-0.058528		0.189556	0.105158
0.0870074	0.053799		0.0414711	0.0870074		0.181623	0.053799		-0.199244	0.0492165		0.0366504	0.0368399
0.118178	0.0590614		0.0345159	0.118178		0.118108	0.0590614		-0.141384	-0.0392212		-0.0491796	0.319565
0.262912	0.11715		0.22588	0.262912		0.232414	0.11715		-0.0392212	0.0238708		-0.202141	-0.111442
0.167371	0.023036		0.0650788	0.167371		0.207498	0.023036		0.0238708	-0.0357106		0.0198689	-0.0518794
0.00512173	0.164144		0.281925	0.00512173		0.110269	0.164144		-0.000668813	-0.172986		-0.0551765	0.203582
0.121337	0.0487794		-0.0481339	0.121337		0.150368	0.0487794		0.0327796	-0.000668813		-0.0923529	0.10688
0.244491	0.149568		0.220181	0.244491		0.0517047	0.149568		-0.226681	0.0327796		-0.0938948	-0.176655
0.18061	0.147868		0.191868	0.18061		0.139345	0.147868		-0.0335837	0.152058		0.0283047	-0.260898
0.170127	0.148792		0.0304973	0.170127		0.123228	0.148792		0.058112	-0.0489142		-0.0374177	0.0901618
0.154173	0.101846		0.158635	0.154173		0.208809	0.101846		-0.0489142	0.120864		0.00287554	-0.0937732
0.115992	0.125282		0.17034	0.115992		0.0181045	0.125282		0.0335482	-0.128181		0.000748446	-0.0937732
0.162213	0.0325023		0.0213632	0.162213		0.0285705	0.0325023		0.0238744	0.123509		0.320157	-0.146084
0.290712	-0.0693878		0.165504	0.290712		0.0398461	-0.0693878		-0.08832	0.00385342		-0.1325	-0.436868
0.220866	0.0321945		0.12589	0.220866		-0.145874	0.0321945		-0.0866263	-0.182035		-0.436868	-0.0978168
0.237809	0.0401479		0.175259	0.237809		0.0910011	0.0401479		-0.21831	0.139986		0.0998368	-0.134592
0.184605	0.0841692		0.223132	0.184605		0.131927	0.0841692		-0.093232	0.161532		-0.134592	0.393325
0.266839	0.18211		0.213739	0.266839		0.088526	0.18211		-0.184823	0.262685		-0.0685908	0.00210552
0.141989	0.0370988		0.112746	0.141989		0.0614119	0.0370988		0.0727495	-0.182194		0.0513177	0.210142
0.0728655	0.0354689		0.157711	0.0728655		0.13999	0.0354689		0.0134506	-0.0477829		0.0913674	0.0808845
0.127595	0.150992		0.0774185	0.127595		0.260536	0.150992		-0.041841	0.0134506		0.028725	0.00919638
0.162828	-0.010378		0.22601	0.162828		0.152211	-0.010378		-0.0833882	-0.041841		0.093635	-0.222749
0.125198	0.110404		0.116703	0.125198		0.156218	0.110404		0.101592	0.263099		-0.15404	0.0842747
0.141996	0.0902486		-0.0408815	0.141996		0.161277	0.0902486		-0.0133413	0.263099		-0.0306788	0.0752417
-0.0128926	0.0942823		0.126333	-0.0128926		0.146263	0.0942823		0.0995025	-0.190522		0.188606	0.102946
0.366921	0.0935327		0.155825	0.366921		0.0575962	0.0935327		0.126761	-0.0314364		-0.0882839	-0.12501
0.245254	0.0620793		0.347285	0.245254		0.274281	0.0620793		0.0724343	-0.0407771		-0.12501	-0.368497
0.244569	-0.0393246		0.156871	0.244569		0.130601	-0.0393246		-0.0407771	0.128073		-0.0251489	-0.335254
0.167664	0.0950165		0.163067	0.167664		0.0766614	0.0950165		-0.0737071	0.0212513		-0.335254	-0.336291
0.274567	0.127781		0.154961	0.274567		0.140847	0.127781		-0.118945	-0.574037		-0.0823489	-0.273881
-0.0363632	0.0964466		0.205154	-0.0363632		-0.0695	0.0964466		-0.0208509	-0.0134371		-0.273881	0.0397555
0.0957377	0.135411		0.0150018	0.0957377		0.0750403	0.135411		-0.0134371	-0.0026061		-0.264225	-0.0497499
0.157594	0.253611		0.0616937	0.157594		0.290017	0.253611		0.00237721	0.118803		0.0867084	0.0104761
0.0850062	0.0201095		0.335911	0.0850062		0.154742	0.0201095		0.0185244	-0.0214083		-0.0413012	-0.127258
0.109299	0.142572		0.235757	0.109299		0.105831	0.142572		-0.198362	0.0789559		0.0250577	-0.0413012
0.198028	0.227346		0.220939	0.198028		0.0339862	0.227346		0.105241	-0.0707685		0.0485195	-0.0729615
0.311914	-0.00431202		0.189385	0.311914		0.130843	-0.00431202		0.277275	0.00894619		0.0205219	-0.0729615
0.215211	-0.0597732		0.153774	0.215211		0.115867	-0.0597732		0.098076	0.0211453		-0.100503	0.232938
0.0987324	0.0983604		0.0443216	0.0987324		0.0214827	0.0983604		0.078548	-0.0772879		-0.0164041	-0.0204681
0.371485	0.02511		0.153599	0.371485		0.047401	0.02511		0.44629	0.00813353		-0.0692387	0.239227
0.147156	0.0513741		0.139674	0.147156		0.179843	0.0513741		-0.231612	-0.0603188		0.0673924	0.0680443
0.080301	0.152917		0.301668	0.080301		0.100274	0.152917		-0.13497	0.0761999		0.0781335	-0.0920711
0.26693	0.168878		0.185013	0.26693		0.194193	0.168878		-0.319536	0.104733		-0.0920711	0.0847534
0.104937	0.157233		0.0612976	0.104937		0.0890799	0.157233		0.104733	-0.178429		-0.272715	-0.252818
0.24329	0.127089		0.125071	0.24329		0.157707	0.127089		-0.262394	0.0466446		-0.103238	-0.252818
0.142301	0.0116909		0.134683	0.142301		0.0288358	0.0116909		-0.204383	-0.134698		-0.22839	-0.103238
0.127419	0.100224		0.150604	0.127419		0.0546674	0.100224		-0.0451136	-0.0433983		-0.100239	-0.068441
0.172923	0.103731		0.188699	0.172923		0.133931	0.103731		-0.133524	-0.0599911		-0.0130174	-0.467222
0.239362	0.134588		0.142453	0.239362		0.148156	0.134588		-0.0683654	-0.178798		0.0372872	-0.280357
0.0826606	0.176126		0.0136814	0.0826606		0.119417	0.176126		-0.178798	0.0690225		-0.17738	0.0515379
0.115186	-0.0639311		0.0834795	0.115186		0.172591	-0.0639311		-0.12827	0.0690225		-0.104389	0.0515379
0.248562	0.225136		0.0663084	0.248562		0.166865	0.225136		-0.172089	-0.0257147		0.300564	-0.104389
0.263501	-0.0397551		0.119249	0.263501		0.108008	-0.0397551		-0.0893185	-0.13923		0.048948	-0.153181
0.198427	0.18229		0.0367954	0.198427		0.200586	0.18229		-0.256112	0.175171		0.170984	-0.16159
0.198171	0.0660841		0.161636	0.198171		0.059391	0.0660841		-0.261326	0.175171		-0.16159	0.0393527
0.023555	0.129831		0.23016	0.023555		0.174177	0.129831		0.265921	-0.0427022		-0.114619	-0.217354
0.115489	0.126793		0.175139	0.115489		0.0729555	0.126793		-0.338022	-0.0427022		-0.308121	-0.0892447
0.168293	0.0522336		0.139533	0.168293		0.0739034	0.0522336		-0.0473795	0.159571		0.065529	-0.0371934
0.0975196	0.0132281		0.176963	0.0975196		0.0722613	0.0132281		0.0528772	-0.0635174		-0.103983	0.065529
0.119564	0.101778		0.159432	0.119564		0.119179	0.101778		-0.271995	-0.0769432		-0.00786192	0.242385
0.00350226	0.118505		0.313932	0.00350226		0.0955608	0.118505		-0.0422005	0.042897		0.00415991	-0.00194062
0.0515802	0.0591936		-0.0659295	0.0515802		0.188092	0.0591936		0.042897	-0.0423964		-0.207271	0.155298
0.205145	0.0353459		0.0555991	0.205145		0.289192	0.0353459		0.0370423	-0.0423964		-0.0525713	-0.0645946
0.132597	0.0606933		0.0560032	0.132597		0.186517	0.0606933		-0.356499	-0.110354		0.0920069	-0.0525713
0.243725	0.0690882		0.131936	0.243725		0.178472	0.0690882		0.302013	-0.1754		-0.20592	-0.0821119
0.262739	0.18512		0.149733	0.262739		0.134429	0.18512		0.14714	0.0413605		-0.0370564	-0.183398
0.229379	0.115193		0.0245573	0.229379		0.0361001	0.115193		0.123889	0.0713528		-0.183398	-0.234668
0.0995295	0.0234538		0.334829	0.0995295		0.180861	0.0234538		-0.0527257	0.0261812		0.111811	-0.0612711
0.104497	0.167184		0.202345	0.104497		0.18159	0.167184		-0.00558286	-0.00579542		-0.22048	0.111811
0.234226	0.145879		0.140411	0.234226		0.0655238	0.145879		0.00629578	0.0812105		-0.0179713	-0.178515
-0.112668	0.0800419		0.148292	-0.112668		0.226684	0.0800419		-0.0925057	0.00301551		0.130418	-0.00793432
0.0871905	-0.0495506		0.211577	0.0871905		0.105849	-0.0495506		-0.0890093	-0.130901		-0.0127269	0.0648969
0.0666759	0.0152356		0.187138	0.0666759		0.125551	0.0152356		-0.10764	-0.0522434		-0.0222638	0.106109
0.216525	0.186027		0.0983462	0.216525		0.121509	0.186027		-0.0522434	0.098927		0.0217893	-0.145186
0.109318	0.0536423		-0.0158758	0.109318		0.107841	0.0536423		-0.0996902	-0.0771143		-0.455642	-0.0397577
0.240456	-0.00513333		0.0804975	0.240456		0.122021	-0.00513333		-0.0542524	-0.101722		0.107659	-0.0485942
0.325839	0.0824367		0.196683	0.325839		0.15324	0.0824367		-0.100355	0.0360926		0.00659597	0.19489
0.175519	0.0025832		-0.0764625	0.175519		0.254571	0.0025832		0.235965	0.15948		-0.0957562	0.0906091
0.180692	0.0893143		0.213979	0.180692		0.120192	0.0893143		0.15948	0.026948		0.233911	-0.0957562
0.107672	0.0407451		0.0268259	0.107672		0.0867918	0.0407451		0.026948	-0.0208289		-0.054279	0.00155165
0.0623317	0.0627551		0.188667	0.0623317		0.118086	0.0627551		0.443934	-0.0176048		-0.465371	-0.014281
0.257628	-0.0423437		0.0499276	0.257628		0.0791159	-0.0423437		-0.040755	0.0626581		-0.219198	-0.14297
0.181042	0.0695877		0.150829	0.181042		-0.0391349	0.0695877		-0.0465407	-0.0547842		-0.0202414	-0.115415
0.188211	0.0699607		0.164788	0.188211		0.193738	0.0699607		-0.0406659	-0.0494807		-0.0824791	-0.165083
0.109644	0.199758		0.118993	0.109644		0.0711883	0.199758		-0.0494807	-0.0833604		-0.159498	-0.165083
0.100854	-0.0127768		0.0524723	0.100854		-0.0151272	-0.0127768		0.0710768	-0.0150427		-0.143755	-0.0389922
0.19542	0.0621098		0.208129	0.19542		0.105867	0.0621098		-0.0150427	-0.146696		-0.200917	0.0732532
0.0577284	0.0281118		0.175103	0.0577284		0.21601	0.0281118		0.10339	-0.00455842		-0.0966384	-0.234645
0.214199	0.0610885		0.0414049	0.214199		0.271245	0.0610885		-0.00455842	0.137885		-0.234645	-0.0154273
0.0311998	0.176856		0.14484	0.0311998		0.113093	0.176856		0.137885	0.107972		0.082034	-0.0154273
0.0769393	0.0771145		0.0248347	0.0769393		0.186204	0.0771145		0.352297	0.107972		-0.192771	0.0668588
0.199324	0.137725		0.0893305	0.199324		0.158943	0.137725		-0.109657	0.0997459		0.0404673	0.0526404
0.247124	0.050987		0.0895204	0.247124		0.0568671	0.050987		0.0286657	-0.0594918		-0.174208	-0.0823809
0.105487	0.0268074		0.263945	0.105487		0.0403162	0.0268074		0.207846	0.0240931		-0.162003	-0.0320398
0.187769	0.0831586		0.171828	0.187769		0.0519286	0.0831586		-0.060295	0.181068		-0.098889	0.0192645
0.0613861	0.0771143		0.118821	0.0613861		0.082044	0.0771143		0.181068	-0.104727		-0.0943383	0.0113594
0.160576	0.167779		0.18935	0.160576		0.197344	0.167779		0.155679	0.0911218		-0.0872121	-0.130732
0.0565428	0.219395		0.166884	0.0565428		0.108772	0.219395		0.214147	-0.169591		0.0122042	-0.130732
0.0793635	0.163798		0.282933	0.0793635		0.10489	0.163798		0.0210808	0.141817		0.0942723	0.006153
0.0573403	0.107202		0.234657	0.0573403		0.0732454	0.107202		-0.143682	-0.0392126		0.006153	-0.0767236
0.111725	0.150792		0.0810307	0.111725		0.0316972	0.150792		-0.297513	0.0433197		-0.0767236	-0.128885
0.285901	0.0237866		0.153557	0.285901		0.271504	0.0237866		-0.0127171	0.225942		-0.128885	0.0628295
0.0201959	-0.0136014		0.0421845	0.0201959		0.103743	-0.0136014		0.162972	-0.184353		0.0835591	0.0943118
0.0513732	-0.0386289		0.0230555	0.0513732		-0.0184237	-0.0386289		0.27444	-0.438704		0.0428617	-0.219739
0.0970063	0.159968		0.0563882	0.0970063		0.246429	0.159968		-0.438704	-0.170062		0.0569776	0.370269
0.068317	0.169476		0.185603	0.068317		0.0241732	0.169476		0.0979749	-0.170062		-0.0990272	-0.098395
0.00311802	0.0560929		0.180479	0.00311802		0.139807	0.0560929		-0.117721	-0.0548386		0.0611627	-0.0588705
0.158578	-0.0300542		0.050726	0.158578		0.0750403	-0.0300542		-0.386539	-0.214367		-0.0588705	-0.137509
0.181371	-0.0524987		0.397558	0.181371		0.0780024	-0.0524987		0.0221903	-0.214367		-0.0319574	0.1515
0.0948568	0.120771		0.142196	0.0948568		0.151774	0.120771		-0.0912827	0.13284		-0.0604192	0.042213
0.127182	0.119463		0.196936	0.127182		0.190575	0.119463		-0.121701	-0.154658		0.189502	-0.153685
0.134242	-0.0223888		0.216959	0.134242		0.084796	-0.0223888		-0.0378293	0.00328414		-0.0634179	-0.0607082
0.255828	-0.0245511		0.0665022	0.255828		0.143965	-0.0245511		-0.0653008	-0.0368689		0.0982215	-0.0607082
0.17001	0.0796702		0.173503	0.17001		0.16753	0.0796702		0.0893993	-0.123471		-0.00680246	0.201091
0.176877	0.147788		0.0413327	0.176877		0.142134	0.147788		0.308784	0.0289122		-0.00621015	-0.0745578
0.267609	0.16507		0.140735	0.267609		0.13347	0.16507		0.0490504	-0.0548204		0.116648	-0.0298633
0.299873	0.0158862		-0.0445461	0.299873		0.0173693	0.0158862		0.217748	-0.0250098		0.0269061	-0.0820508
0.144914	0.079973		0.105453	0.144914		0.0872703	0.079973		-0.611868	-0.0871381		-0.0555501	-0.123053
0.117408	0.145072		0.0999811	0.117408		0.178436	0.145072		-0.0871381	-0.0645406		-0.113611	-0.0320698
0.197593	0.0211576		0.172485	0.197593		0.0346135	0.0211576		0.0569221	-0.226236		-0.0529892	0.029046
0.138313	0.0125737		0.139986	0.138313		0.0552203	0.0125737		0.00471332	-0.15198		-0.206789	-0.0279807
0.260864	0.0144005		0.21507	0.260864		0.119681	0.0144005		0.0422653	-0.0829703		-0.0741103	0.0757208
0.00169981	0.346701		0.0190834	0.00169981		0.249227	0.346701		0.10766	-0.0670086		0.0567456	-0.0348885
0.0889052	0.112915		0.0947276	0.0889052		0.184438	0.112915		-0.0866883	-9.16918e-05		0.0501862	-0.00663291
0.127588	-0.0806255		0.137866	0.127588		0.0121616	-0.0806255		0.346818	-9.16918e-05		0.0610526	-0.194466
0.148513	0.0797884		0.0871419	0.148513		0.143542	0.0797884		-0.259088	0.0679976		-0.194466	-0.0259811
0.100555	0.00912033		0.164795	0.100555		0.202266	0.00912033		0.151367	0.0679976		0.0393044	-0.0357667
0.227065	0.00161539		0.173342	0.227065		0.114032	0.00161539		0.0494789	-0.214863		0.0699212	-0.275731
0.105168	0.232039		0.0784039	0.105168		0.0982215	0.232039		0.0564261	-0.193087		-0.0835565	0.16785
0.146006	0.0959863		0.215699	0.146006		0.0979939	0.0959863		-0.167448	-0.188415		-0.0387964	0.0923522
0.154722	0.07646		0.0589476	0.154722		0.193321	0.07646		-0.188415	-0.0186509		-0.097661	0.135391
0.193193	0.0519849		0.241749	0.193193		0.106579	0.0519849		-0.0760083	-0.136532		-0.205961	-0.0710619
0.203056	-0.0994427		0.195671	0.203056		0.154682	-0.0994427		-0.013307	0.099042		0.01622	0.0148647
0.180286	0.0380813		0.0725313	0.180286		0.131772	0.0380813		0.143557	0.0834844		0.280138	-0.0842308
0.309239	0.0351689		0.0246295	0.309239		0.235987	0.0351689		-0.0237518	-0.0716372		-0.0482552	0.167573
0.0895998	0.0637645		0.165129	0.0895998		0.124052	0.0637645		-0.0716372	-0.118427		-0.144849	-0.157352
0.0592179	0.081323		0.0824027	0.0592179		0.123379	0.081323		0.0225815	-0.03487		-0.112577	-0.0996643
0.265614	0.255872		0.208656	0.265614		-0.0075473	0.255872		-0.00319042	0.0594158		0.0793868	0.0611809
0.211296	0.168305		0.109306	0.211296		0.204945	0.168305		-0.00110465	-0.00319042		0.148209	0.0162954
0.046572	0.0114432		0.21306	0.046572		0.0960628	0.0114432		0.159644	0.0394682		-0.129543	0.0109827
0.160094	0.164048		0.189539	0.160094		0.12968	0.164048		-0.014875	-0.0263373		0.179454	-0.0260593
0.0102622	0.00973354		0.211556	0.0102622		0.163452	0.00973354		-0.0912401	0.146802		-0.000448646	0.0704617
0.096579	0.0589121		0.15714	0.096579		0.130023	0.0589121		0.146802	0.0157397		0.154435	0.0657707
0.220336	0.0471799		-0.0183442	0.220336		0.0141406	0.0471799		-0.00923931	0.124891		0.146953	0.0657707
0.0801358	0.0491604		0.246759	0.0801358		0.113451	0.0491604		0.124891	-0.251873		0.132288	0.146953
0.104601	0.102063		0.215246	0.104601		0.0951788	0.102063		-0.18406	-0.000367705		-0.2065	0.0405368
0.251905	-0.0310899		0.169012	0.251905		0.0521283	-0.0310899		-0.000367705	0.00931279		0.158882	0.14695
0.192189	-0.112647		0.19753	0.192189		0.138701	-0.112647		-0.0849048	0.00931279		-0.120905	0.0315221
0.259532	0.186328		0.262562	0.259532		0.162874	0.186328		0.000514645	0.339716		0.0650308	-0.0700406
0.265848	0.170854		0.107036	0.265848		0.106216	0.170854		0.339716	0.22278		0.0658217	0.00888134
0.230207	0.108689		0.132721	0.230207		0.111602	0.108689		-0.0455333	0.110061		0.232613	0.368136
0.0796652	0.0251788		0.0840419	0.0796652		0.0942723	0.0251788		0.110061	0.0681514		0.031478	0.0887521
0.22385	0.113807		0.170482	0.22385		0.0206378	0.113807		0.223745	-0.0573186		-0.127428	-0.0758978
0.0745046	0.143992		0.138078	0.0745046		-0.031029	0.143992		-0.166116	-0.110508		-0.0124123	-0.167033
0.170244	-0.0597556		0.130825	0.170244		0.0241027	-0.0597556		0.0633099	-0.358588		0.0267772	0.0219497
0.12876	0.00158779		0.00914266	0.12876		0.0806222	0.00158779		-0.0265091	-0.0727891		-0.167162	0.0225106
0.208101	-0.0169523		0.0948155	0.208101		0.0365391	-0.0169523		-0.307847	-0.015993		0.0225106	-0.140076
0.0646683	0.076046		0.0874032	0.0646683		0.163483	0.076046		-0.154791	-0.147103		-0.140076	-0.503733
0.201724	0.0695663		-0.00480892	0.201724		0.19995	0.0695663		0.226358	0.182171		-0.503733	0.0512715
0.0286728	0.165643		-0.0376018	0.0286728		0.224445	0.165643		0.182171	0.000586562		-0.0743731	-0.0818594
0.175256	0.199776		0.117036	0.175256		0.0256598	0.199776		0.000586562	-0.0872294		-0.127556	-0.0163515
0.0381282	0.141069		0.143289	0.0381282		0.0158134	0.141069		-0.21348	-0.0872294		0.0936654	-0.00835182
0.000980607	0.0695106		0.0629785	0.000980607		0.128794	0.0695106		0.166907	-0.0409377		0.22348	-0.00835182
-0.00898885	0.0853946		0.122188	-0.00898885		0.214759	0.0853946		0.239679	-0.0510494		-0.0460539	0.0600944
0.249374	-0.000989188		-0.000678624	0.249374		0.237154	-0.000989188		-0.304893	0.0199351		0.0600944	0.0529281
0.178586	0.0300996		0.258274	0.178586		0.0638823	0.0300996		-0.432874	0.0199351		0.0487676	0.0223065
0.13992	0.0432478		0.17096	0.13992		0.0645509	0.0432478		-0.0123215	-0.0496156		0.0349762	-0.0746753
0.192667	0.0175575		0.132236	0.192667		0.205709	0.0175575		0.073232	-0.0496156		-0.0865823	-0.0746753
0.130102	0.113818		0.110754	0.130102		0.207454	0.113818		0.152197	0.0371669		-0.10375	-0.0108619
0.132592	0.153235		0.15865	0.132592		0.103178	0.153235		0.125423	-0.0624583		-0.176695	0.0168407
0.105911	0.0453953		0.0320938	0.105911		0.0349466	0.0453953		0.0900893	-0.0345009		0.118118	0.169728
0.589856	0.103087		0.153813	0.589856		0.0174876	0.103087		0.186676	0.0614003		-0.258107	-0.0515107
0.107867	0.0361924		0.129314	0.107867		0.166148	0.0361924		0.0290641	0.186676		-0.0549396	-0.00132941
0.243403	0.029242		0.112318	0.243403		0.101714	0.029242		0.0271206	-0.094699		-0.042387	0.0159394
0.0917534	-0.00311474		0.10331	0.0917534		0.0364051	-0.00311474		0.0909685	-0.137136		0.118316	-0.0308742
0.0574546	0.00550259		0.064605	0.0574546		0.160061	0.00550259		0.120094	-0.0140036		0.285405	0.0105592
0.160223	0.0805883		0.0543779	0.160223		0.16775	0.0805883		0.135928	0.0975715		0.00648134	0.0534669
0.166125	0.11992		0.0763392	0.166125		0.16565	0.11992		0.0975715	-0.0260063		0.0402816	0.0985664
0.204678	0.094698		-0.0530365	0.204678		-0.166809	0.094698		-0.0260063	0.0945819		-0.147104	-0.243315
0.185476	-0.0217423		0.16659	0.185476		0.0667708	-0.0217423		-0.0437997	0.16679		-0.0149411	0.0928139
0.127136	0.136713		0.196928	0.127136		0.26031	0.136713		-0.106834	0.16679		0.0157563	-0.0557917
0.125478	0.124875		0.127631	0.125478		0.0998953	0.124875		0.000557598	0.185359		0.0217881	0.00113553
0.0801361	0.094187		-0.0108869	0.0801361		0.0896499	0.094187		-0.0142399	0.159416		0.100899	-0.192314
0.144716	0.0339433		0.0431841	0.144716		0.169709	0.0339433		-0.018533	0.0985969		-0.0166001	-0.088271
0.0487125	0.0569052		0.207653	0.0487125		0.177052	0.0569052		-0.0140793	0.179647		-0.088271	-0.0111442
0.11536	0.205547		0.0939537	0.11536		-0.0535267	0.205547		0.0845033	-0.0936928		-0.0111442	0.0879783
0.196784	0.0327309		0.243643	0.196784		0.0819013	0.0327309		0.0324929	0.248746		0.0954984	0.0534257
0.0768001	0.0976699		0.157091	0.0768001		0.101044	0.0976699		0.0313473	0.0841853		0.0851354	0.0948408
0.200567	0.284968		0.0331868	0.200567		0.0884813	0.284968		0.233933	0.152345		0.127992	0.244347
0.0838028	-0.0495155		0.173245	0.0838028		0.124825	-0.0495155		0.338658	0.233933		-0.158316	0.0317323
0.021496	0.00398578		0.148595	0.021496		0.0879783	0.00398578		-0.050859	-0.234435		-0.0939841	-0.0423325
0.0806907	0.040084		0.126483	0.0806907		0.27527	0.040084		0.134941	-0.0161176		0.0826687	0.0952827
0.151806	0.00346822		0.000334271	0.151806		0.137104	0.00346822		-0.0744818	-0.170318		0.069231	0.0952827
0.10446	0.102762		0.0599009	0.10446		0.0875031	0.102762		-0.0488721	-0.259791		0.121246	0.0924432
0.142373	0.13609		-0.0080983	0.142373		0.139483	0.13609		0.157592	-0.0510026		-0.0657792	-0.0104913
0.13106	0.018465		-0.0150021	0.13106		0.110886	0.018465		0.046211	0.270613		0.0503419	-0.0690344
0.1216	0.0337634		0.0205493	0.1216		0.0926857	0.0337634		0.168629	0.146878		-0.239235	0.0796766
0.099026	0.0864373		0.170984	0.099026		-0.082154	0.0864373		0.0800496	0.0825043		-0.111579	0.0387137
0.0451218	0.0450972		0.0267774	0.0451218		0.00531388	0.0450972		0.0662903	0.0869992		0.0387137	0.103911
0.207369	0.101225		0.175357	0.207369		0.162052	0.101225		-0.178071	-0.0320291		0.103911	0.115242
0.100203	0.0780346		0.0795387	0.100203		0.00936914	0.0780346		0.123894	-0.178071		-0.0338034	0.115242
0.116867	0.048068		0.12463	0.116867		0.163471	0.048068		0.0658797	0.10516		0.230668	0.103337
0.124268	0.0880998		0.120429	0.124268		0.114265	0.0880998		0.335085	0.0489884		0.0606667	-0.0178443
0.337732	0.0868449		0.0408215	0.337732		0.124858	0.0868449		0.0489884	0.20477		-0.0381907	0.0835849
0.175219	0.161348		0.18414	0.175219		0.12236	0.161348		-0.064667	0.0080242		-0.0687429	-0.0381907
0.134716	-0.0172222		0.0470787	0.134716		0.085666	-0.0172222		-0.502153	-0.232487		-0.110453	0.11498
0.105901	0.137629		0.124183	0.105901		0.0692141	0.137629		-0.0549337	0.00494143		0.0793639	0.222974
0.143707	0.130516		0.219267	0.143707		0.20176	0.130516		0.0124886	-0.294871		0.483901	-0.169469
0.100207	0.136428		0.0725323	0.100207		0.283219	0.136428		0.0686333	0.0124886		0.256783	0.0943581
0.129817	0.0816077		0.20965	0.129817		-0.016057	0.0816077		-0.0676043	-0.177465		0.216742	0.150584
0.126788	-0.00715863		0.246533	0.126788		-0.000630535	-0.00715863		0.187745	-0.0880787		0.0354727	0.0951788
0.0918385	0.0964768		0.256458	0.0918385		0.0849808	0.0964768		0.0134829	0.00517668		0.0559662	0.0637879
0.226417	0.147023		-0.0019228	0.226417		0.0609898	0.147023		-0.107657	-0.0708544		0.0637879	-0.108076
0.0159452	0.0243074		0.0685581	0.0159452		0.144328	0.0243074		-0.0708544	0.0822019		-0.108076	0.0303481
0.121341	-0.0196174		0.123509	0.121341		0.0556974	-0.0196174		0.128717	0.0374382		0.0517075	0.227877
0.129388	0.0793493		0.10654	0.129388		0.025363	0.0793493		0.05167	-0.104454		0.00337686	0.00519287
0.0843026	0.130477		0.0532562	0.0843026		0.229025	0.130477		0.118672	-0.0542193		0.102436	0.00519287
0.0563442	-0.0369006		0.115338	0.0563442		0.16758	-0.0369006		0.0245035	-0.0472762		0.19558	0.185775
0.198203	0.108137		0.112648	0.198203		0.185527	0.108137		-0.114257	-0.211245		-0.00972473	-0.0624037
0.0793783	0.133605		0.138518	0.0793783		0.0842747	0.133605		0.110815	0.00590569		-0.0624037	-0.0884195
0.0590504	0.259234		-0.346043	0.0590504		0.0923606	0.259234		0.106494	-0.0686855		0.0415168	-0.0134497
0.179083	0.0314286		0.133896	0.179083		0.0982648	0.0314286		0.0637762	0.106494		0.0508185	0.280201
0.0849994	0.123979		-0.00167551	0.0849994		0.002082	0.123979		-0.0595941	-0.0544782		0.112963	0.163256
0.051174	0.106497		0.149865	0.051174		-0.0321304	0.106497		-0.0201848	0.0575113		-0.237883	0.0481043
0.0543326	0.0850586		0.183976	0.0543326		0.0836914	0.0850586		-0.0571171	-0.0289654		0.0661043	-0.0297347
0.2044	0.105994		0.0811386	0.2044		0.0262807	0.105994		-0.0845889	0.0859898		-0.10383	-0.140077
0.0267568	0.0519687		0.120471	0.0267568		0.0976592	0.0519687		-0.0928953	0.00428157		-0.00134902	0.0368816
0.050819	-0.0031909		0.0746508	0.050819		0.0835591	-0.0031909		-0.0915544	0.0952932		0.000657427	0.123946
0.146847	0.0848083		0.0359443	0.146847		0.0813643	0.0848083		-0.185057	-0.290362		0.180429	0.196477
0.215989	0.0397612		0.0547129	0.215989		0.0832362	0.0397612		0.0907486	-0.290362		-0.0324563	-0.101464
0.117904	0.13609		0.11302	0.117904		0.167289	0.13609		-0.190482	-0.00792391		-0.192759	-0.150806
0.0124064	0.0730617		0.114307	0.0124064		0.135329	0.0730617		0.0288891	0.33702		-0.172919	0.00620754
0.15006	0.191135		0.159601	0.15006		0.12209	0.191135		0.0484104	0.00259291		0.0960628	-0.0687032
0.0490724	-0.0421643		0.0948546	0.0490724		0.147341	-0.0421643		-0.198516	-0.0356178		-0.0687032	-0.0535316
0.126784	0.0899182		0.19069	0.126784		0.05025	0.0899182		-0.0356178	0.116551		-0.0535316	0.0418641
0.0938752	0.0332746		0.123798	0.0938752		0.0105361	0.0332746		-0.0721957	0.116551		0.0418641	-0.00892551
0.199315	0.000348656		0.0420014	0.199315		0.118348	0.000348656		0.0981129	-0.0625373		0.37848	0.222234
0.108045	0.0541406		0.161926	0.108045		0.0603542	0.0541406		0.135086	-0.0625373		-0.0342547	0.00484073
0.0926991	0.0707055		0.119316	0.0926991		0.126807	0.0707055		-0.0344987	-0.115345		0.00484073	0.104311
0.0702553	0.113771		0.0372807	0.0702553		0.133093	0.113771		-0.00770157	-0.105567		0.0360443	-0.0338759
0.0342409	-0.0307429		0.154031	0.0342409		0.0810018	-0.0307429		-0.0588614	-0.00420717		-0.123146	0.182281
0.127205	0.157055		0.21611	0.127205		0.165107	0.157055		0.012526	-0.0141678		-0.217283	-0.140534
0.116707	0.0948518		0.156835	0.116707		0.156266	0.0948518		0.023026	-0.213538		-0.00819257	-0.0143825
0.057543	0.105864		0.085653	0.057543		0.0408561	0.105864		0.190734	0.00441634		-0.179194	-0.0086071
0.128508	-0.0649381		0.132884	0.128508		0.0658164	-0.0649381		0.00441634	-0.128136		0.0278388	-0.203745
0.0360844	0.0780123		0.0941869	0.0360844		0.181889	0.0780123		-0.078433	-0.000636554		-0.199559	-0.0175218
0.22276	0.111452		0.105261	0.22276		0.0233875	0.111452		0.150496	-0.0606182		0.0135212	0.163908
0.132134	0.18217		0.114177	0.132134		0.0351088	0.18217		-0.179958	0.0342795		-0.129031	-0.047833
0.12682	-0.050583		0.13662	0.12682		0.0651661	-0.050583		0.120311	-0.246376		-0.120589	0.0889438
0.0530115	0.0363978		0.188776	0.0530115		0.12483	0.0363978		-0.0567739	0.198742		0.0889438	-0.243837
0.134901	0.0293234		0.0261265	0.134901		0.0793639	0.0293234		-0.0219241	0.153781		0.0800736	0.0202721
0.1682	0.11004		0.132898	0.1682		0.100968	0.11004		-0.250252	0.0372832		-0.106857	-0.00874393
0.0704581	0.148821		0.11578	0.0704581		-0.0484249	0.148821		0.145917	0.19571		0.0581105	0.0144942
0.179481	0.0967176		0.108193	0.179481		0.124206	0.0967176		0.371731	-0.186307		-0.038521	-0.0909739
0.0681573	0.124824		-0.105342	0.0681573		0.0586559	0.124824		0.530593	-0.186307		-0.0203906	0.110512
0.145233	0.067437		0.0571153	0.145233		-0.128701	0.067437		0.349426	-0.115292		-0.0923666	-0.0259901
0.130742	-0.03934		0.0976113	0.130742		0.205712	-0.03934		-0.0885899	-0.103176		0.1836	-0.0694033
0.0931057	-0.114631		0.126083	0.0931057		0.0778875	-0.114631		-0.115426	-0.119987		0.065563	-0.0673245
0.090114	0.123146		0.0881656	0.090114		0.151393	0.123146		-0.114207	0.0325078		-0.134249	0.0143987
0.0465392	0.0833771		0.130976	0.0465392		0.115007	0.0833771		0.0325078	-0.250716		0.0392004	-0.12087
0.171845	-0.0491314		0.100727	0.171845		0.151324	-0.0491314		-0.125095	-0.250716		0.0990945	-0.0143252
0.0533944	0.00691365		0.103597	0.0533944		0.0517626	0.00691365		0.0353299	-0.12725		-0.0484144	-0.128781
0.0838185	0.0992535		0.138355	0.0838185		0.0177912	0.0992535		0.0146653	0.274865		-0.210445	-0.128781
0.103094	0.165667		0.0035428	0.103094		0.135068	0.165667		-0.158682	-0.0606914		0.0618121	-0.12429
0.0877958	0.121138		0.213384	0.0877958		0.118554	0.121138		0.0346604	-0.0208639		0.0455645	0.00652397
0.104629	-0.0986897		0.107338	0.104629		0.065428	-0.0986897		-0.279784	0.0346604		-0.0807626	-0.164919
0.195531	0.0407025		0.0989597	0.195531		0.106589	0.0407025		-0.008132	0.130286		-0.152979	-0.14734
0.130461	-0.0106502		0.14352	0.130461		0.0502162	-0.0106502		0.130286	-0.0012056		-0.0787233	-0.211877
0.13244	-0.148788		0.170783	0.13244		0.0733954	-0.148788		0.288025	-0.0528984		0.00935715	0.147835
0.195685	0.170542		0.0283101	0.195685		0.103096	0.170542		0.125314	0.207929		0.0612138	0.147835
0.10573	0.235201		0.147055	0.10573		0.0626589	0.235201		0.207929	0.231545		0.0406078	-0.0189968
0.0864225	0.0891262		0.167156	0.0864225		0.0636386	0.0891262		-0.175659	0.117823		-0.0240834	0.0778875
0.0497813	0.15201		0.0459976	0.0497813		-0.0123598	0.15201		-0.124727	-0.175659		0.0328839	0.206179
0.0310724	0.0580096		0.13993	0.0310724		0.165871	0.0580096		0.126835	0.0601277		0.206179	0.033593
0.0670288	0.189214		0.17335	0.0670288		0.00980682	0.189214		0.0143009	-0.00781184		-0.305254	0.0867477
0.158557	0.0236918		0.169839	0.158557		0.016328	0.0236918		-0.00781184	-0.321219		-0.119062	0.173935
0.136141	0.0488695		0.01972	0.136141		0.0100787	0.0488695		-0.321219	-0.0633772		-0.0540992	0.162655
0.11634	0.057021		0.197278	0.11634		0.0648987	0.057021		-0.222401	-0.223947		-0.0192968	0.149531
0.188951	0.0844795		0.173034	0.188951		0.153409	0.0844795		-0.118664	-0.0877424		0.149531	-0.276735
0.0028678	0.0451148		0.0767254	0.0028678		0.0493396	0.0451148		0.0482784	0.132707		-0.172112	0.00780994
0.14557	-0.00308407		0.00740245	0.14557		-0.00211617	-0.00308407		-0.092859	0.0378652		0.000821557	-0.0675831
0.118573	-0.0138606		0.111608	0.118573		0.120404	-0.0138606		-0.0475893	0.00280103		-0.0114651	-0.145428
-0.00231652	0.0929228		0.105196	-0.00231652		0.163615	0.0929228		-0.193818	0.00280103		0.0237192	-0.0336586
0.195895	-0.100342		0.210413	0.195895		0.0646465	-0.100342		-0.0966608	-0.290984		-0.148441	-0.059023
0.0713542	0.176036		0.0725782	0.0713542		0.0132848	0.176036		0.177916	0.103305		0.0955558	-0.0878986
0.140002	0.0414614		0.173494	0.140002		0.179889	0.0414614		-0.0869597	0.103684		-0.0961461	-0.0533591
0.124804	0.0782356		0.110892	0.124804		0.0343446	0.0782356		0.108682	0.103684		0.105849	0.100945
0.050498	0.173389		0.0948454	0.050498		0.00824362	0.173389		-0.0658959	0.00564204		-0.0471324	-0.160696
0.127289	0.0978023		0.127394	0.127289		-0.11752	0.0978023		0.143217	-0.01573		-0.0667495	-0.00233093
0.0709965	0.00729515		0.0217582	0.0709965		0.109904	0.00729515		-0.01573	-0.129299		-0.0448951	0.0447913
0.15731	0.109131		0.112683	0.15731		0.0173405	0.109131		-0.0661344	-0.107974		-0.202173	-0.233146
0.170714	0.121997		0.127484	0.170714		0.0345342	0.121997		-0.23563	0.0311333		-0.219128	-0.189486
0.161613	0.207775		0.149867	0.161613		0.0704869	0.207775		-0.00746258	-0.00616785		0.0304667	-0.0161242
0.223684	0.198856		0.185612	0.223684		0.0558647	0.198856		-0.154954	-0.123283		0.00621717	0.1079
0.115203	0.108125		0.092441	0.115203		0.0341444	0.108125		-0.27292	0.0814826		-0.0402884	-0.0107444
0.117008	0.193081		0.102342	0.117008		0.0878736	0.193081		-0.0352101	0.11498		0.0418006	-0.168399
0.0718466	0.187572		0.161207	0.0718466		0.14175	0.187572		-0.0180754	-0.0352101		0.125009	-0.174713
0.199783	-0.0653102		0.0899948	0.199783		0.0536537	-0.0653102		-0.137015	-0.0180754		-0.0318913	-0.0169959
0.0558101	0.0608447		0.182386	0.0558101		0.0979005	0.0608447		-0.165497	0.258187		0.0966698	0.187021
0.0721076	0.0250418		-0.00432828	0.0721076		0.00116177	0.0250418		-0.154825	0.258187		0.0132062	-0.0690251
0.119964	0.0469289		0.0857803	0.119964		0.0630269	0.0469289		-0.445258	-0.0537549		-0.11178	-0.138892
0.043379	-0.169538		0.0909601	0.043379		0.0679317	-0.169538		0.0801612	-0.214703		0.0369105	0.0451322
-0.017636	0.0372185		0.164635	-0.017636		-0.0557556	0.0372185		-0.122342	0.194048		0.173101	0.0811673
0.043002	0.0353371		0.082462	0.043002		0.177212	0.0353371		0.0411519	-0.122342		-0.112665	-0.0993192
0.161438	0.0574056		0.0487618	0.161438		0.0448666	0.0574056		0.0286406	0.272985		-0.0993192	-0.0249013
0.105527	0.135747		0.145487	0.105527		0.100904	0.135747		0.222757	0.161354		0.0743245	0.0916599
0.0149801	0.031121		0.036027	0.0149801		0.133522	0.031121		-0.0139301	0.0266673		-0.0665529	-0.0301084
0.153253	0.148881		0.147223	0.153253		0.079577	0.148881		0.146609	0.0266673		-0.141055	-0.120634
0.110447	-0.00658398		0.10766	0.110447		0.0626676	-0.00658398		0.0522947	-0.0401517		-0.078955	0.0173319
0.292292	0.0830459		0.0699428	0.292292		0.0190627	0.0830459		0.141411	-0.0695553		0.164384	-0.0582559
0.111627	0.0536272		0.0843958	0.111627		0.163288	0.0536272		0.00382246	0.211503		0.0997543	-0.0295159
0.0317317	0.0550774		0.121927	0.0317317		-0.0246069	0.0550774		0.211503	0.0783182		-0.206312	-0.16927
0.123577	0.0863486		0.12439	0.123577		0.0373568	0.0863486		-0.071423	-0.0661513		0.0406954	-0.206312
0.0641107	0.0343553		0.167854	0.0641107		0.0260071	0.0343553		-0.440498	-0.296767		-0.0323008	-0.0488137
0.115038	0.0163233		0.0422699	0.115038		0.196779	0.0163233		-0.0093517	-0.220763		-0.0779828	0.0776893
0.0428961	0.0497678		0.159594	0.0428961		0.0536311	0.0497678		-0.220763	-0.232006		-0.0772868	-0.0137974
0.229702	-0.0750534		0.128992	0.229702		0.0657707	-0.0750534		-0.232006	0.141513		-0.205794	0.00734789
0.130004	0.0313367		0.109442	0.130004		0.0196736	0.0313367		0.0955669	-0.117849		0.0803882	0.00734789
-0.0109622	-0.0896475		0.12469	-0.0109622		-0.0511124	-0.0896475		0.150286	0.0353002		0.0602414	-0.17097
0.227399	-0.0294371		0.107587	0.227399		0.181621	-0.0294371		0.00490639	0.021596		-0.159831	-0.0977829
-0.0131018	0.103626		0.0164663	-0.0131018		0.0945572	0.103626		0.021596	-0.100768		-0.00888565	0.129227
0.0908246	-0.0512274		0.0815323	0.0908246		0.101399	-0.0512274		-0.0781172	0.258323		0.161759	0.0100049
0.184124	0.0491242		0.0794848	0.184124		0.0202298	0.0491242		-0.38315	0.258323		-0.0088673	-0.328443
0.090039	-0.0559841		0.0159559	0.090039		-0.0188477	-0.0559841		-0.119433	0.447326		-0.0748145	0.0914243
0.00524235	0.089887		0.124843	0.00524235		0.033136	0.089887		0.447326	0.315751		-0.170127	-0.107878
0.038537	-0.000325027		0.161465	0.038537		0.00499862	-0.000325027		-0.0219054	0.0701649		0.073718	0.0649112
0.212752	0.0400133		0.180098	0.212752		0.0623567	0.0400133		0.268071	0.0701649		-0.0494588	-0.222639
0.167489	0.0231375		0.143452	0.167489		0.168301	0.0231375		0.0787865	-0.1535		0.134559	0.0369651
0.0681129	0.0600502		0.0517624	0.0681129		0.243461	0.0600502		-0.0573648	0.0726951		-0.229238	0.134559
0.0970322	-0.00220532		0.0741066	0.0970322		0.00443001	-0.00220532		-0.202994	0.166581		0.0940303	-0.1455
0.149622	-0.0438977		0.093802	0.149622		0.0435321	-0.0438977		-0.139196	0.077222		0.0884813	-0.0607679
-0.0492281	0.0471118		0.0208266	-0.0492281		0.175903	0.0471118		-0.26382	0.0542747		-0.167656	-0.0886503
0.120931	0.10962		0.206597	0.120931		0.11977	0.10962		-0.0595403	-0.0904951		0.0369008	-0.0192221
0.123372	-0.0787104		0.0638828	0.123372		0.027408	-0.0787104		-0.145865	0.0847794		0.139493	0.122964
0.129071	0.0450039		0.0908159	0.129071		-0.0395118	0.0450039		0.134801	-0.188009		-0.19385	-0.217637
0.207666	0.0217181		0.211424	0.207666		0.00459632	0.0217181		-0.0966817	0.129579		0.202448	0.102537
-0.113267	0.0240968		0.0127958	-0.113267		0.224349	0.0240968		0.213436	0.170751		-0.112879	-0.191176
0.361305	0.0157612		0.137181	0.361305		0.0848929	0.0157612		0.0727368	0.0420114		-0.18148	0.127737
0.049779	0.139072		0.0684553	0.049779		0.136148	0.139072		0.0998828	0.0605161		0.159281	-0.165012
0.0436241	0.180452		0.08362	0.0436241		0.274079	0.180452		-0.0483984	0.0569311		-0.0745425	-0.00706278
0.0686892	0.0827664		0.15773	0.0686892		-0.045425	0.0827664		0.223786	-0.0167335		0.176885	0.037798
0.197934	0.00143381		0.0807172	0.197934		-0.110486	0.00143381		-0.18295	-0.246809		0.173554	0.176885
0.104155	-0.227598		0.103953	0.104155		0.0348284	-0.227598		0.0390241	0.0466185		0.00534076	0.173554
0.109702	0.0596954		0.136841	0.109702		-0.0282338	0.0596954		0.12612	-0.129339		0.0898429	0.0623573
0.00443501	-0.0467716		0.0503418	0.00443501		0.0656146	-0.0467716		0.222831	0.123889		-0.127649	0.107286
0.198366	0.0456382		0.0366532	0.198366		-0.0665417	0.0456382		0.172543	-0.133748		-0.148014	-0.116342
0.0140242	0.0836727		0.0455281	0.0140242		0.0989112	0.0836727		-0.0609854	-0.133748		0.13437	-0.010914
0.0625272	0.0623463		-0.0166259	0.0625272		0.0736238	0.0623463		0.0192749	-0.0609854		-0.0741038	-0.154265
0.048935	0.029459		0.0915771	0.048935		0.0612455	0.029459		0.0761489	0.107057
0.0444249	0.0473818		0.0897101	0.0444249		0.0654067	0.0473818		0.107057	0.0937008
0.151542	-0.012222		0.134762	0.151542		0.0611809	-0.012222		-0.103038	-0.0632676
0.129205	0.116651		0.00671048	0.129205		0.0378133	0.116651		-0.0632676	0.035635
0.138435	0.081444		0.15065	0.138435		0.0769904	0.081444		-0.114372	0.00742612
0.196182	0.113391		0.134265	0.196182		0.124933	0.113391		0.00742612	0.0294227
0.0726434	0.0235391		0.0862237	0.0726434		0.135572	0.0235391		0.1498	0.213321
0.0696977	0.0236636		0.162082	0.0696977		0.0284106	0.0236636		0.0567473	0.120078
-0.0264736	0.0258773		0.222576	-0.0264736		0.221575	0.0258773		-0.0260751	0.0832506
0.192911	0.186694		0.161736	0.192911		-0.0552886	0.186694		0.0832506	0.0788662
0.0182517	0.014445		0.0431901	0.0182517		0.0792309	0.014445		0.114665	-0.0578129
0.0691241	0.057538		0.098957	0.0691241		0.0422901	0.057538		-0.000260247	0.0879238
0.133779	0.0266059		0.189103	0.133779		-0.0529065	0.0266059		-0.0400638	0.164835
0.103151	-0.0182805		0.0506144	0.103151		0.0225281	-0.0182805		0.059867	-0.0461142
0.257461	0.0722334		0.09329	0.257461		0.0597657	0.0722334		0.0282118	0.0733413
0.119395	0.0304241		-0.0887497	0.119395		0.111474	0.0304241		0.0587229	-0.100707
0.0264863	-0.0483908		0.091626	0.0264863		0.00917122	-0.0483908		-0.00382443	0.0759645
0.0969906	0.0589543		0.171452	0.0969906		-0.00409912	0.0589543		-0.000106525	-0.164264
0.139955	0.105414		0.101213	0.139955		-0.0902614	0.105414		-0.097057	-0.111005
0.0904243	0.0902466		0.0787955	0.0904243		-0.081492	0.0902466		0.163518	0.00693788
0.180075	0.0638076		0.13787	0.180075		0.00913519	0.0638076		0.196518	0.00152617
0.103928	0.184811		0.0869396	0.103928		-0.0760511	0.184811		-0.014637	0.15944
0.211005	0.154803		0.159072	0.211005		-0.0706919	0.154803		0.100991	-0.0186712
0.00798519	0.0034349		-0.0278112	0.00798519		0.18186	0.0034349		0.0591959	0.110364
-0.0385113	-0.00226993		0.100728	-0.0385113		0.055694	-0.00226993		-0.15902	-0.326073
0.145873	-0.0901841		0.0714071	0.145873		0.0911793	-0.0901841		0.249965	0.0746004
0.0492779	0.0585557		0.212232	0.0492779		0.0690856	0.0585557		0.0746004	0.0269005
0.0758113	-0.141706		0.0998828	0.0758113		0.285233	-0.141706		0.0269005	0.0640925
0.0586302	0.0631809		0.0997901	0.0586302		0.0783631	0.0631809		0.036644	0.0384001
0.0645702	0.115285		-0.0279076	0.0645702		0.0799586	0.115285		0.221988	0.00740146
0.178992	-0.00621818		0.212492	0.178992		0.0574117	-0.00621818		-0.0240201	-0.0137069
0.130342	-0.00409391		0.108351	0.130342		-0.0215547	-0.00409391		-0.189564	-0.19024
0.0802097	-0.0248646		0.0148812	0.0802097		0.0570838	-0.0248646		-0.0162011	0.00132654
0.127657	0.194725		0.108858	0.127657		0.0827042	0.194725		-0.0830631	0.104053
0.0458832	0.088133		0.193455	0.0458832		-0.0350708	0.088133		-0.165792	0.0248406
0.0919319	0.0386266		0.160082	0.0919319		0.120075	0.0386266		0.0336087	-0.0693789
0.113323	0.0597229		-0.0145839	0.113323		0.030196	0.0597229		-0.0179091	0.0237907
0.0976652	0.00936722		0.030595	0.0976652		0.059566	0.00936722		-0.0535269	0.109937
0.0569303	0.0593651		0.129741	0.0569303		0.0578176	0.0593651		0.129987	0.0134005
0.0925272	0.159933		0.0988354	0.0925272		0.026033	0.159933		-0.0906429	0.0796165
0.136003	0.0461441		0.100545	0.136003		0.077577	0.0461441		0.0771379	0.0806955
0.193125	-0.0896064		0.0987102	0.193125		0.0955326	-0.0896064		0.0806955	-0.0875623
-0.0240322	0.00604127		0.0475721	-0.0240322		0.0620501	0.00604127		0.129016	0.111696
0.177543	-0.0314478		0.245932	0.177543		0.0557442	-0.0314478		0.050385	-0.211499
-0.00777792	0.156405		0.0755155	-0.00777792		0.186205	0.156405		0.165013	-0.0459802
0.192391	0.0982416		0.0729152	0.192391		0.0794809	0.0982416		-0.0270381	-0.0339001
0.0352916	-0.027989		0.0671819	0.0352916		0.200292	-0.027989		-0.155819	-0.0844799
0.0563852	0.00393728		-0.0114399	0.0563852		0.139789	0.00393728		0.0523344	0.130975
0.116178	-0.0073804		0.309419	0.116178		0.0060381	-0.0073804		0.16616	0.15464
0.135933	0.232364		-0.165355	0.135933		0.160388	0.232364		-0.0386876	-0.115883
0.0386519	-0.092288		0.145563	0.0386519		0.0596417	-0.092288		-0.0737591	-0.260953
-0.0151029	0.0679465		0.151704	-0.0151029		0.164734	0.0679465		-0.144947	-0.00655771
0.183433	0.127972		0.126454	0.183433		0.0186564	0.127972		0.0339721	-0.0242003
0.0776803	0.00301055		-0.00285387	0.0776803		0.108637	0.00301055		-0.0747448	0.0608863
0.0890179	-0.00273571		0.0908708	0.0890179		0.0677766	-0.00273571		0.0418911	0.106108
-0.0334885	-0.034854		0.085081	-0.0334885		0.0845672	-0.034854		-0.127377	0.0401312
0.158268	-0.0250552		0.190215	0.158268		0.0475108	-0.0250552		0.0610214	-0.0541878
0.0136341	-0.000179124		-0.00377561	0.0136341		0.109662	-0.000179124		-0.0562765	0.0461023
0.0810773	-0.00828348		0.180357	0.0810773		0.150844	-0.00828348		0.0869279	-0.166133
0.163488	0.0257768		0.131331	0.163488		0.0598219	0.0257768		0.00646504	0.0809607
0.0954548	0.0554696		0.144855	0.0954548		-0.00276905	0.0554696		-0.0167843	-0.0312999
0.0925995	0.182716		0.149017	0.0925995		0.185476	0.182716		-0.0955114	-0.0312999
0.14827	0.08042		0.0416133	0.14827		0.0609353	0.08042		-0.192108	-0.108717
0.087413	0.1021		0.0637297	0.087413		0.084138	0.1021		-0.0340267	-0.0133798
0.0945521	0.00710021		0.0542373	0.0945521		0.0811839	0.00710021		0.0158783	-0.102139
0.166332	0.0519204		-0.00352084	0.166332		0.0894097	0.0519204		0.148218	0.0725352
0.0969368	0.0382571		0.119894	0.0969368		-0.0340803	0.0382571		0.0301518	0.0741215
0.117581	-0.0302898		0.122621	0.117581		-0.0755489	-0.0302898		0.189019	0.0301518
0.153843	0.125772		0.218451	0.153843		0.021802	0.125772		-0.00454608	0.0616985
0.126096	-0.108961		-0.00115587	0.126096		0.101981	-0.108961		-0.121456	0.0598208
0.0162253	0.0509239		0.173329	0.0162253		0.0516634	0.0509239		0.092428	0.306532
0.0304838	-0.0604968		0.122328	0.0304838		0.330674	-0.0604968		-0.125152	-0.0677476
0.126736	0.017012		0.0573545	0.126736		0.04304	0.017012		0.062112	-0.0677476
0.154702	-0.0229931		0.0877154	0.154702		0.0513177	-0.0229931		-0.0429622	0.0537842
0.068988	-0.0725221		-0.0668181	0.068988		0.149282	-0.0725221		-0.0479122	-0.0429622
0.318953	0.124351		0.0711909	0.318953		0.0566865	0.124351		0.524621	-0.0479122
0.148246	0.0563258		0.164084	0.148246		0.018593	0.0563258		-0.0112426	-0.0981067
0.109207	0.177779		0.0929935	0.109207		0.0392907	0.177779		-0.0843177	0.103094
0.117236	0.0992777		0.0498993	0.117236		0.0720376	0.0992777		0.0838543	-0.052331
0.0494593	-0.0756668		0.0992217	0.0494593		0.0538628	-0.0756668		-0.0206513	0.0465589
0.0298389	0.0716674		0.00942224	0.0298389		0.113283	0.0716674		-0.0499764	-0.0667244
0.0507639	0.0990661		0.0852357	0.0507639		-0.0156466	0.0990661		0.152405	0.086635
0.0725885	-0.0025152		-0.0219172	0.0725885		0.0194798	-0.0025152		0.016377	-0.0406716
0.150012	0.0695316		0.18081	0.150012		-0.0127074	0.0695316		0.0490087	0.016377
0.105565	0.0329349		0.227091	0.105565		0.076844	0.0329349		-0.132316	0.105999
0.122887	-0.0676549		0.0426275	0.122887		0.0767087	-0.0676549		-0.116029	-0.146081
0.109569	-0.0302001		0.138941	0.109569		0.074377	-0.0302001		-0.146081	0.0990838
0.082503	-0.0257095		0.111595	0.082503		-0.0869229	-0.0257095		-0.0112795	-0.0926619
0.209323	-0.0938382		0.128771	0.209323		0.0852829	-0.0938382		-0.0926619	-0.0521801
-0.0287524	-0.0963296		0.12277	-0.0287524		0.0415722	-0.0963296		-0.0521801	0.114174
0.126249	0.0669507		0.00789341	0.126249		0.0722062	0.0669507		-0.0432421	0.0160166
0.217213	0.0202372		0.056406	0.217213		0.117032	0.0202372		0.0729878	0.0947487
0.0577854	0.0327519		0.10515	0.0577854		0.0264658	0.0327519		-0.19394	0.0142096
0.0786636	0.0108504		0.0565563	0.0786636		0.0681755	0.0108504		0.16792	-0.19394
0.0313346	-0.0347196		0.138061	0.0313346		0.146287	-0.0347196		-0.0983287	-0.196799
0.106919	0.033755		0.070507	0.106919		0.0389315	0.033755		-0.175364	0.0373511
0.105273	0.0377011		0.085503	0.105273		0.0488977	0.0377011		-0.0671765	-0.0449168
0.0187534	-0.0192307		0.125879	0.0187534		-0.00779614	-0.0192307		-0.188485	0.118161
0.106636	-0.0300224		0.0898592	0.106636		0.00734499	-0.0300224		-0.0417939	-0.176291
0.165473	0.0603444		0.0462407	0.165473		0.0337275	0.0603444		0.157711	-0.115761
0.259393	-0.0613554		-0.0111381	0.259393		-0.0877074	-0.0613554		0.0277015	-0.0555377
0.0920068	0.0691304		0.205991	0.0920068		-0.0577639	0.0691304		-0.242953	0.0418477
0.0122161	0.00518772		0.00439423	0.0122161		0.0482577	0.00518772		-0.123685	0.111608
0.161574	-0.0795204		0.0909632	0.161574		0.0482329	-0.0795204		0.00784153	-0.337692
0.110503	-0.00211025		0.0907486	0.110503		0.0929879	-0.00211025		-0.132657	0.193553
0.138734	0.181846		0.188967	0.138734		0.0986771	0.181846		-0.160498	0.103997
0.0735601	0.08786		-0.0112472	0.0735601		0.186393	0.08786		0.0603489	-0.160498
0.121669	0.0603083		0.145663	0.121669		0.0374727	0.0603083		0.109251	-0.0198489
0.0823208	0.0469501		0.0901018	0.0823208		0.237322	0.0469501		-0.148604	-0.196987
0.0927116	0.0373897		0.123793	0.0927116		0.0319131	0.0373897		0.191236	-0.134812
0.0412338	0.0138649		0.0637751	0.0412338		-0.0202483	0.0138649		0.0171341	0.0139223
0.118114	-0.0090599		0.0439341	0.118114		0.101184	-0.0090599		0.0641241	-0.127607
0.0440839	0.123768		0.140921	0.0440839		0.0984563	0.123768		-0.127607	-0.0561079
0.0288074	-0.044958		0.193902	0.0288074		0.0469908	-0.044958		0.0592902	0.350271
0.034147	-0.0103206		-0.00494747	0.034147		0.118695	-0.0103206		0.00735675	-0.00966674
0.093927	0.0874454		0.100376	0.093927		-0.103528	0.0874454		-0.139722	-0.109585
0.138879	0.0461352		0.088987	0.138879		0.0029959	0.0461352		0.0270549	-0.168054
0.129061	-0.0246709		0.0889475	0.129061		0.0453138	-0.0246709		0.00930725	-0.0476088
0.211833	-0.0142781		0.211352	0.211833		0.0516438	-0.0142781		-0.0345437	-0.0791714
0.000879323	-0.0426441		0.0191097	0.000879323		0.0305415	-0.0426441		0.00730322	0.166414
0.072392	0.0470971		0.163278	0.072392		0.0807529	0.0470971		0.00489048	0.129314
0.228155	-0.00868705		0.0955597	0.228155		0.0306211	-0.00868705		0.0588341	0.0708537
0.250795	0.0309212		0.0883162	0.250795		-0.0703508	0.0309212		0.0712376	0.0588341
0.178976	0.0637361		0.0123594	0.178976		0.0447719	0.0637361		-0.035716	-0.146543
-0.0219818	-0.037027		0.0800666	-0.0219818		0.0432264	-0.037027		-0.104126	0.238929
0.119927	0.0141489		0.082767	0.119927		0.178809	0.0141489		-0.152068	-0.167171
0.0972782	0.0290892		0.0269712	0.0972782		0.0824873	0.0290892		-0.119847	0.023405
-0.0139409	0.0140106		0.0874686	-0.0139409		0.119875	0.0140106		-0.0402572	-0.0259479
0.111007	0.153403		0.0797359	0.111007		-0.0682595	0.153403		-0.196213	-0.0989246
3.61938e-05	0.0301389		0.00766626	3.61938e-05		0.043947	0.0301389		0.100635	-0.0967436
0.135002	0.089312		0.076919	0.135002		-0.0103705	0.089312		-0.0967436	-0.00940495
0.149782	-0.0237426		0.0559089	0.149782		0.115792	-0.0237426		-0.00940495	0.0125833
-0.0637945	0.20731		0.0196124	-0.0637945		0.0837495	0.20731		0.0272156	-0.37826
0.0714697	-0.0352009		0.0471741	0.0714697		0.0947862	-0.0352009		-0.177835	0.188012
0.0421755	0.0210882		0.156963	0.0421755		-0.145129	0.0210882		-0.0941238	0.0116216
0.185515	0.101213		0.142154	0.185515		0.0431516	0.101213		-0.123851	0.268773
0.137956	0.0983611		0.0861734	0.137956		0.178288	0.0983611		0.0674692	-0.122968
-0.00209114	0.0523265		0.045364	-0.00209114		0.0179217	0.0523265		-0.223661	-0.0719248
0.00325636	0.221797		0.0172775	0.00325636		-0.0422488	0.221797		-0.0719248	-0.131606
0.256765	0.0384956		0.102957	0.256765		0.0814155	0.0384956		0.105124	-0.177765
0.0156225	0.0267808		-0.148711	0.0156225		0.0865808	0.0267808		-0.0126288	0.138355
0.0395925	0.0126784		0.0216099	0.0395925		0.118659	0.0126784		-0.211883	0.116323
0.14631	0.0125261		0.0605002	0.14631		0.108783	0.0125261		0.0957905	-0.0279567
0.182378	0.0261308		0.0523232	0.182378		0.0418006	0.0261308		0.115272	-0.0344447
0.136246	-0.0630676		0.120067	0.136246		0.0837756	-0.0630676		-0.262582	-0.0171053
-0.002881	0.119216		0.13947	-0.002881		0.091729	0.119216		0.0571884	-0.140753
-0.00128932	0.000692578		0.118243	-0.00128932		0.0572567	0.000692578		-0.134975	-0.299789
0.0386119	-0.073585		0.0962747	0.0386119		0.026992	-0.073585		0.179136	-0.138859
0.0776732	0.0327904		0.0183588	0.0776732		-0.100291	0.0327904		-0.0112522	-0.108785
0.00368785	-0.0158426		0.0625123	0.00368785		0.00161533	-0.0158426		-0.108785	0.0213117
0.0778624	-0.0911447		0.0448212	0.0778624		-0.0203659	-0.0911447		-0.376887	0.0820638
0.060072	0.0850898		0.0579551	0.060072		0.0407912	0.0850898		-0.112359	-0.153667
0.00575455	0.0589673		0.0848068	0.00575455		0.0742906	0.0589673		0.137866	0.242562
0.219102	0.0383955		-0.0422934	0.219102		0.0292953	0.0383955		-0.107853	0.0734061
0.146698	-0.0245229		0.195721	0.146698		0.0429018	-0.0245229		0.0734061	0.0534274
0.232037	0.0467694		0.0404145	0.232037		0.0405368	0.0467694		-0.0117684	0.0633986
-0.0911965	-0.0345944		-0.0506472	-0.0911965		0.111224	-0.0345944		0.0563735	0.10273
-0.0455119	-0.0235124		0.108716	-0.0455119		-0.0448437	-0.0235124		0.107894	-0.0540216
0.0552032	0.115043		0.0876526	0.0552032		0.189524	0.115043		-0.0790109	-0.0484914
0.133508	0.0689194		0.134689	0.133508		0.028908	0.0689194		-0.258388	0.192755
0.0190532	0.171917		0.0584642	0.0190532		0.140291	0.171917		0.12747	0.167184
0.104178	0.124085		0.060091	0.104178		0.0624991	0.124085		0.119785	-0.0346813
0.0302611	0.148606		0.146497	0.0302611		0.10232	0.148606		-0.110592	-0.0371936
0.167616	-0.0635525		0.0585947	0.167616		0.151507	-0.0635525		-0.245854	-0.110592
0.054195	-0.0444236		-0.00046408	0.054195		-0.0456453	-0.0444236		0.0334359	-0.245854
0.048978	0.0527204		0.0824197	0.048978		0.0222829	0.0527204		0.0719069	0.0642514
0.0804887	0.0259513		-0.0949254	0.0804887		0.0392004	0.0259513		0.239404	-0.0608261
0.0575179	-0.0544495		0.072397	0.0575179		-0.0999955	-0.0544495		0.0248654	0.0805649
-0.0635163	-0.0156011		0.151912	-0.0635163		-0.0218503	-0.0156011		-0.255385	-0.0304096
0.171973	-0.0557787		0.00237056	0.171973		0.1528	-0.0557787		-0.0304096	0.00472611
0.541919	0.0326177		0.0528469	0.541919		0.00523082	0.0326177		-0.0530801	-0.0104221
0.161667	0.0961506		0.024231	0.161667		-0.0223721	0.0961506		-0.0414536	0.315491
-0.104398	0.232221		0.0892629	-0.104398		0.0787272	0.232221		0.0144422	-0.196639
0.111536	-0.0137857		0.0407523	0.111536		0.037798	-0.0137857		-0.206584	-0.00439071
0.0251743	0.0714153		0.0800269	0.0251743		0.00606286	0.0714153		0.0500574	-0.00439071
0.108924	0.132125		0.0810439	0.108924		0.0426326	0.132125		0.200028	0.0500574
0.0527018	0.045927		0.0693328	0.0527018		0.14288	0.045927		0.0617798	0.0429312
0.226463	0.0453682		0.120716	0.226463		0.105325	0.0453682		0.0177528	0.108823
-0.00257724	-0.125385		0.043807	-0.00257724		0.100738	-0.125385		-0.0520295	0.0904773
0.0623688	0.120242		0.117307	0.0623688		0.16867	0.120242		0.0904773	-0.0629699
0.13888	0.106885		0.132322	0.13888		0.170904	0.106885		-0.597447	-0.106824
-0.023602	0.160456		0.126941	-0.023602		0.0372222	0.160456		-0.0229473	-0.140179
0.00498662	0.0386441		0.0670071	0.00498662		0.00697958	0.0386441		0.120388	0.0648168
0.088376	0.0986837		0.0219004	0.088376		0.0535837	0.0986837		-0.143936	-0.140025
0.15673	0.108789		0.0314269	0.15673		0.0410498	0.108789		0.254903	0.255502
0.0205745	-0.132568		-0.0513612	0.0205745		0.0629437	-0.132568		0.0559848	0.180909
0.0453804	0.0521774		0.15957	0.0453804		0.108491	0.0521774		-0.0462373	-0.0953154
0.126927	0.000182962		0.0880174	0.126927		0.0400082	0.000182962		0.0952851	-0.0136237
0.181289	0.0692133		-0.0678328	0.181289		0.0360277	0.0692133		-0.106668	-0.308821
0.112778	-0.0190352		-0.090522	0.112778		0.0929104	-0.0190352		0.188233	-0.134482
0.0721695	0.0208149		-0.0188764	0.0721695		0.103323	0.0208149		-0.0334945	-0.078782
0.133747	-0.00996526		0.181925	0.133747		0.0117443	-0.00996526		0.05295	0.115592
0.162284	0.283157		0.0398713	0.162284		0.133048	0.283157		0.0707715	0.05295
0.0732972	0.0403925		0.0625085	0.0732972		0.0357415	0.0403925		-0.200001	0.143879
0.135826	-0.0914291		0.173517	0.135826		0.0357188	-0.0914291		-0.193621	-0.135797
0.100855	-0.00308336		0.0797386	0.100855		0.00198316	-0.00308336		0.141035	0.129933
0.0731682	0.0409259		0.0482261	0.0731682		0.0354727	0.0409259		-0.101407	0.0711764
0.0297615	0.0669833		0.159185	0.0297615		0.0652129	0.0669833		0.0711764	0.0457312
0.0998246	-0.0580661		0.0241105	0.0998246		0.149473	-0.0580661		-0.0267785	-0.0888018
0.0660258	-0.0339778		0.00918018	0.0660258		0.0716873	-0.0339778		-0.180055	-0.194455
0.0677348	-0.135216		0.222333	0.0677348		-0.112387	-0.135216		0.123332	0.025033
0.136113	0.0339267		0.0869584	0.136113		-0.0189865	0.0339267		-0.0626362	-0.21086
0.0950438	-0.0525268		0.11591	0.0950438		0.00837014	-0.0525268		0.0797386	0.0665564
0.0726951	0.0956332		-0.0274839	0.0726951		0.0215306	0.0956332		-0.450863	0.0746279
0.029965	-0.0443757		0.0199558	0.029965		0.0310803	-0.0443757		-0.00544513	-0.450863
0.0748292	0.0168893		0.159824	0.0748292		0.0543187	0.0168893		-0.116394	0.17282
0.129284	0.00937008		0.154451	0.129284		0.0771542	0.00937008		0.17282	0.0283642
0.0562579	-0.0174113		-0.0991918	0.0562579		-0.0558713	-0.0174113		0.193507	-0.123545
-0.121533	0.0391017		0.141652	-0.121533		0.112715	0.0391017		0.0205266	-0.164349
0.0755721	0.0396423		0.117504	0.0755721		0.0778172	0.0396423		0.119095	-0.00683748
0.0839828	-0.0693232		0.0104852	0.0839828		-0.0202419	-0.0693232		-0.324816	-0.00393524
0.0302398	0.033853		-0.0257411	0.0302398		0.0206626	0.033853		0.0448316	-0.0871412
0.142247	-0.0425313		0.0201353	0.142247		0.0910415	-0.0425313		-0.0871412	0.0202717
0.244069	0.0622674		0.159215	0.244069		0.08025	0.0622674		0.0202717	-0.00943054
0.0753354	-0.0339478		0.157275	0.0753354		0.108412	-0.0339478		0.179171	0.140894
0.262565	-0.039967		0.117157	0.262565		0.0185955	-0.039967		0.04397	0.012674
0.0410776	0.0777169		0.0778451	0.0410776		0.0326778	0.0777169		0.115937	0.12724
0.117492	-0.0136358		0.151719	0.117492		0.0740285	-0.0136358		-0.0966123	-0.0108111
0.163241	-0.00163052		0.0775354	0.163241		0.0339333	-0.00163052		-0.142387	0.209597
0.0263421	0.000962574		0.0951475	0.0263421		0.00110114	0.000962574		0.00507936	-0.0392702
0.0606874	-0.00117126		0.149034	0.0606874		0.101506	-0.00117126		0.0915841	-0.00104715
-0.0436589	0.0818726		-0.06437	-0.0436589		0.0501376	0.0818726		-0.372552	0.0356247
0.106904	-0.0334536		0.00787754	0.106904		0.0351619	-0.0334536		-0.0528702	-0.044933
0.222067	0.0421843		-0.077501	0.222067		0.0498856	0.0421843		-0.0334574	0.02015
0.102288	0.108915		0.245702	0.102288		-0.0895567	0.108915		0.230639	0.0641138
0.0690073	-0.1861		0.199957	0.0690073		0.0333256	-0.1861		-0.0032502	0.00298524
0.126083	-0.0239297		0.0992407	0.126083		-0.0262677	-0.0239297		0.0521812	-0.0032502
0.0254171	-0.00357076		0.0207855	0.0254171		0.0866986	-0.00357076		-0.097911	-0.0916169
0.0576156	0.0598769		0.135223	0.0576156		-0.144401	0.0598769		-0.155149	-0.0786685
0.00561779	-0.160305		0.0499731	0.00561779		0.0973993	-0.160305		-0.0786685	-0.0635691
0.0960707	0.0854826		0.123832	0.0960707		0.0406512	0.0854826		-0.136635	-0.10445
0.0667068	0.074479		-0.0136898	0.0667068		-0.0402799	0.074479		-0.10445	0.172358
0.0842039	0.123247		0.0993411	0.0842039		-0.0374309	0.123247		0.172358	-0.185111
0.153337	0.0462912		0.104553	0.153337		0.00836972	0.0462912		0.167703	0.120471
0.0442965	-0.0867589		0.0724898	0.0442965		-0.161656	-0.0867589		-0.0333862	-0.111473
0.0707001	-0.0592027		0.0952984	0.0707001		0.021389	-0.0592027		-0.149976	-0.0816927
0.0932572	-0.0397988		0.216297	0.0932572		0.0328999	-0.0397988		0.0997265	-0.061191
0.066623	-0.0363928		-0.0192182	0.066623		0.0463518	-0.0363928		0.119316	-0.11461
-0.0828333	-0.0853419		-0.389359	-0.0828333		0.0464015	-0.0853419		0.0367659	0.0178469
0.0957786	-0.0817359		0.0761999	0.0957786		0.0324968	-0.0817359		-0.0854459	-0.0617603
-0.0273402	0.0647061		-0.00936964	-0.0273402		0.121609	0.0647061		0.156759	-0.086256
0.174715	0.0345132		0.256545	0.174715		-0.0611237	0.0345132		-0.0113815	0.104889
-0.0185933	0.0355614		0.0759645	-0.0185933		0.0573098	0.0355614		-0.134437	-0.0113815
0.0910166	0.0449718		0.0403859	0.0910166		0.131554	0.0449718		0.0145944	0.00548359
-0.132492	0.0539593		0.126399	-0.132492		0.0249192	0.0539593		0.0639653	0.0516831
0.0283386	0.00865617		0.0423043	0.0283386		0.0734042	0.00865617		-0.0963386	-0.0367159
0.069091	0.0770931		0.0981512	0.069091		0.148686	0.0770931		0.0512109	0.0514544
0.0837697	-0.0233404		-0.0756574	0.0837697		-0.0276398	-0.0233404		-0.045402	-0.0818593
0.0503114	0.0428455		0.153195	0.0503114		-0.00157103	0.0428455		-0.0439516	-0.0825927
0.0984075	-0.0225459		0.0882074	0.0984075		0.0189671	-0.0225459		-0.12951	-0.0825927
0.189757	-0.00852851		0.0114606	0.189757		0.0813783	-0.00852851		-0.00774641	0.0421538
0.0938969	0.0226415		0.173376	0.0938969		0.0100751	0.0226415		-0.0469773	0.0867277
0.011614	0.08959		0.144497	0.011614		0.0912476	0.08959		-0.00209426	0.0867277
0.183437	-0.1469		0.0610763	0.183437		0.0801218	-0.1469		0.000708339	0.472834
0.164477	0.0188422		-0.00736278	0.164477		-0.0584723	0.0188422		-0.0565814	-0.118371
0.0673607	-0.0765417		0.128711	0.0673607		-0.0127057	-0.0765417		-0.163956	0.0746428
0.183563	0.0491314		0.103898	0.183563		-0.115752	0.0491314		0.0746428	0.149041
0.14172	0.0223256		0.0223289	0.14172		-0.0682499	0.0223256		0.0467152	0.149041
0.0264359	-0.00747219		-0.0325964	0.0264359		-0.0929286	-0.00747219		-0.0246448	-0.0378698
0.0806289	0.0641342		0.0742178	0.0806289		0.119166	0.0641342		0.0333399	-0.0257854
0.029351	0.0196513		0.0354647	0.029351		0.0999539	0.0196513		0.0444651	-0.0280208
0.0382681	-0.0380285		0.0751173	0.0382681		0.00270484	-0.0380285		-0.0222507	0.0650142
0.122143	-0.015081		0.0133827	0.122143		0.02933	-0.015081		0.0596659	-0.0408443
-0.162098	0.0483385		-0.0154715	-0.162098		0.109674	0.0483385		0.0593828	-0.0518401
0.0901499	0.0011679		0.0733413	0.0901499		0.0274876	0.0011679		0.222086	0.169089
0.0556979	-0.00467579		0.010753	0.0556979		0.0273412	-0.00467579		0.104212	-0.0949833
0.123825	-0.0645378		0.0732364	0.123825		0.0701899	-0.0645378		-0.142899	-0.0414425
0.13893	0.0916758		0.0456087	0.13893		0.110112	0.0916758		-0.0551474	-0.0822479
0.0803304	0.0472641		0.116357	0.0803304		0.0214781	0.0472641		-0.00985901	0.0286962
-0.024534	0.10889		0.0461912	-0.024534		-0.0423384	0.10889		-0.202942	0.0743463
0.121473	-0.0393541		0.0799563	0.121473		-0.178597	-0.0393541		-0.0355198	0.0258204
-0.00757912	-0.0594412		0.0782407	-0.00757912		0.0673402	-0.0594412		-0.0504268	0.0919151
0.136113	0.126792		0.00938635	0.136113		-0.0181638	0.126792		0.154211	-0.0698812
0.112259	-0.0907837		0.0504299	0.112259		-0.0798092	-0.0907837		0.0395314	-0.034671
0.180924	-0.0283677		0.115214	0.180924		0.00630656	-0.0283677		-0.190268	-0.202896
0.129481	-0.0120221		0.0702412	0.129481		0.00665487	-0.0120221		0.0556655	0.542175
0.172396	-0.116083		0.0157341	0.172396		0.177381	-0.116083		0.0410573	0.0574411
-0.0150703	0.0297955		0.0887258	-0.0150703		-0.068276	0.0297955		0.0373418	-0.0333968
0.000281138	0.0999542		0.266405	0.000281138		0.0254791	0.0999542		-0.0538986	-0.261743
0.267823	-0.0169839		0.0692964	0.267823		-0.0567698	-0.0169839		0.0909935	-0.089196
0.0653995	0.0296028		0.0608633	0.0653995		-0.110508	0.0296028		-0.089196	-0.178947
-0.00988882	0.099149		0.114341	-0.00988882		0.0106048	0.099149		0.109375	0.15108
0.0192647	-0.0302684		0.00216634	0.0192647		-0.0496023	-0.0302684		0.176301	-0.255873
-0.105538	-0.0958554		-0.0998693	-0.105538		0.0244834	-0.0958554		0.0283231	0.0255023
0.0903786	-0.0184887		0.0688148	0.0903786		-0.0598607	-0.0184887		-0.0688718	-0.0501498
0.0810145	0.0300145		-0.11843	0.0810145		0.181399	0.0300145		0.0663127	-0.123863
0.0676434	-0.0669573		0.103054	0.0676434		-0.00379158	-0.0669573		0.0165578	-0.0255982
0.0632524	0.0924128		0.0265644	0.0632524		0.0477675	0.0924128		0.0152504	0.0746391
0.142063	-0.0673917		-0.0192262	0.142063		-0.0217306	-0.0673917		0.00554256	0.0988354
0.00676006	0.191946		0.117566	0.00676006		0.0664736	0.191946		0.0261679	0.0696195
0.0580247	0.0713767		0.0719069	0.0580247		0.0265891	0.0713767		-0.050818	0.0362144
-0.0201061	0.0927524		0.0714082	-0.0201061		0.0572497	0.0927524		-0.0116976	0.0142265
-0.0100303	0.0465949		0.0820996	-0.0100303		-0.236164	0.0465949
-0.00558223	-0.0298891		0.186365	-0.00558223		0.00612644	-0.0298891
0.0370412	0.00588663		0.035669	0.0370412		0.137638	0.00588663
0.108868	-0.0675017		-0.079536	0.108868		0.0490324	-0.0675017
-0.176729	0.0509113		0.040235	-0.176729		0.00461378	0.0509113
0.0306542	-0.0847055		0.0734679	0.0306542		-0.0215048	-0.0847055
0.0717676	0.039589		0.0163764	0.0717676		0.103449	0.039589
0.095669	-0.00429323		0.116936	0.095669		0.0786978	-0.00429323
0.0562443	0.0132709		0.0846802	0.0562443		0.179637	0.0132709
0.103541	-0.0753602		0.136536	0.103541		0.00997283	-0.0753602
0.139001	-0.0218169		0.0708537	0.139001		0.0961055	-0.0218169
0.0539398	0.0529888		0.0456286	0.0539398		-0.0522158	0.0529888
0.161915	0.0562461		0.0748889	0.161915		0.0216873	0.0562461
0.148781	0.0125651		0.0573391	0.148781		0.0877155	0.0125651
-0.00150816	-0.0164246		-0.0118198	-0.00150816		0.0261088	-0.0164246
0.0505099	-0.00497829		0.0972124	0.0505099		0.0327292	-0.00497829
0.0415757	-0.0074827		0.0474497	0.0415757		0.0590951	-0.0074827
0.133383	0.00252762		0.0739923	0.133383		0.0019421	0.00252762
0.0437879	-0.0219211		0.223163	0.0437879		0.00133024	-0.0219211
0.0265088	-0.0231866		0.044054	0.0265088		0.109933	-0.0231866
0.125986	0.144154		0.167139	0.125986		0.00669116	0.144154
0.0682907	0.00806862		0.0698176	0.0682907		0.0829255	0.00806862
-0.0623137	0.0635959		-0.0353679	-0.0623137		-0.0219033	0.0635959
0.022002	-0.0368759		0.157905	0.022002		0.0739643	-0.0368759
0.162832	0.123257		0.0482223	0.162832		0.0797048	0.123257
0.082856	0.0379087		0.271527	0.082856		-0.0380302	0.0379087
0.111376	-0.0477654		0.11054	0.111376		0.0529977	-0.0477654
-0.000267965	-0.0313726		0.0542858	-0.000267965		0.0408087	-0.0313726
0.0209716	-0.0730105		0.0877336	0.0209716		0.0379902	-0.0730105
-0.039588	-0.0173108		0.039636	-0.039588		0.0400906	-0.0173108
0.0699273	0.0746253		-0.0520769	0.0699273		-0.0432446	0.0746253
0.124812	-0.0139477		0.043626	0.124812		0.0720655	-0.0139477
0.0471202	-0.0252876		0.125892	0.0471202		-0.00546364	-0.0252876
0.0597939	0.0666539		-0.0459624	0.0597939		-0.0728339	0.0666539
-0.117123	-0.123049		-0.027194	-0.117123		0.222145	-0.123049
0.241285	0.0475512		0.0699059	0.241285		0.0596579	0.0475512
-0.0918912	0.0493676		-0.0465538	-0.0918912		0.0392741	0.0493676
0.133353	-0.0222418		-0.00498085	0.133353		-0.0250116	-0.0222418
0.0575976	0.127677		0.109867	0.0575976		0.194969	0.127677
0.043676	0.0169525		0.0555329	0.043676		-0.0518012	0.0169525
-0.039583	0.0507017		0.106768	-0.039583		-0.0409239	0.0507017
0.0215316	-0.129016		0.0977272	0.0215316		-0.090013	-0.129016
-0.0222248	0.129963		0.0679452	-0.0222248		-0.0131751	0.129963
0.0765991	0.073683		0.013534	0.0765991		0.119731	0.073683
0.0254253	0.0772279		0.29776	0.0254253		0.0920529	0.0772279
0.00862288	-0.162384		0.0454968	0.00862288		0.0725397	-0.162384
0.00158471	0.0118337		0.0798072	0.00158471		0.0689837	0.0118337
-0.0426989	0.139875		0.0116231	-0.0426989		0.117916	0.139875
0.0425936	-0.045769		-0.00350987	0.0425936		0.114176	-0.045769
0.123657	-0.00363754		0.0546079	0.123657		-0.0322902	-0.00363754
0.0713456	-0.0144629		0.1594	0.0713456		-0.00226694	-0.0144629
0.00651594	-0.0384408		0.0128955	0.00651594		-0.00359078	-0.0384408
0.0701241	-0.0723307		0.141538	0.0701241		-0.013038	-0.0723307
-0.00294942	-0.0188509		0.0668382	-0.00294942		-0.0220805	-0.0188509
-0.0786881	0.0246029		-0.00283357	-0.0786881		0.0232035	0.0246029
0.0966775	0.0158257		0.0666231	0.0966775		-0.0455804	0.0158257
-0.00567081	0.0967005		0.0209138	-0.00567081		0.0541202	0.0967005
0.0277358	0.103863		-0.0483435	0.0277358		-0.0121676	0.103863
0.0386048	-0.0470079		0.0662784	0.0386048		0.0528169	-0.0470079
-0.00633574	0.011379		0.00227838	-0.00633574		0.0384398	0.011379
0.0654927	-0.0326598		-0.0410581	0.0654927		0.00708107	-0.0326598
0.0826808	0.0311672		0.146177	0.0826808		-0.0598725	0.0311672
0.0256177	-0.0592112		0.130714	0.0256177		0.176115	-0.0592112
0.0602046	-0.00652822		-0.136882	0.0602046		0.0102178	-0.00652822
0.0852047	0.309071		0.139917	0.0852047		0.105596	0.309071
0.178239	-0.0611499		0.110675	0.178239		-0.020143	-0.0611499
-0.132531	0.031725		0.0648168	-0.132531		0.00647189	0.031725
0.0709682	0.0415432		0.235061	0.0709682		0.0362155	0.0415432
0.194204	0.0666146		0.0389576	0.194204		-0.0355549	0.0666146
0.00902756	-0.0448822		0.0477703	0.00902756		0.00861358	-0.0448822
0.117526	0.0630982		0.0608594	0.117526		0.0660308	0.0630982
0.182128	-0.0251028		0.0649957	0.182128		0.0424251	-0.0251028
0.121947	0.0345283		-0.0138784	0.121947		-0.0212961	0.0345283
0.0305194	0.0463516		0.121345	0.0305194		0.0255413	0.0463516
0.0864255	0.160092		0.069906	0.0864255		0.0312347	0.160092
-0.107519	0.0401041		0.0639559	-0.107519		0.0132336	0.0401041
-0.0446667	0.0136494		0.147885	-0.0446667		0.0909503	0.0136494
0.142312	-0.14791		0.137583	0.142312		-0.0652706	-0.14791
0.116774	0.0383164		0.133066	0.116774		-0.0221356	0.0383164
0.0327942	0.0576364		0.0902908	0.0327942		0.0122042	0.0576364
0.0748902	0.0181501		0.0180406	0.0748902		-0.0846094	0.0181501
0.0527841	-0.0150013		0.0633986	0.0527841		0.0635114	-0.0150013
0.041847	0.00848175		0.0633932	0.041847		0.0833489	0.00848175
0.0299562	0.0479016		0.0633099	0.0299562		-0.102913	0.0479016
0.0277695	-0.0182215		0.302915	0.0277695		0.11466	-0.0182215
0.0222275	0.109503		0.0950666	0.0222275		0.0522434	0.109503
0.134331	0.009557		0.0539445	0.134331		0.0355249	0.009557
-0.0330455	0.0268708		0.0296472	-0.0330455		0.139289	0.0268708
0.176638	-0.00124513		0.0625239	0.176638		-0.00671531	-0.00124513
0.095283	0.10748		0.0679798	0.095283		-0.0769604	0.10748
0.0686525	0.00272838		0.0200181	0.0686525		0.0397027	0.00272838
-0.107624	0.00950834		-0.0155209	-0.107624		-0.0069621	0.00950834
-0.00768933	0.130214		0.0695385	-0.00768933		-0.076631	0.130214
0.159598	-0.0516498		-0.0385102	0.159598		0.0524667	-0.0516498
0.177562	-0.0372666		-0.0253842	0.177562		0.11799	-0.0372666
0.0402524	-0.13264		0.12478	0.0402524		0.0405976	-0.13264
0.0744815	0.0386615		0.0726943	0.0744815		-0.00804919	0.0386615
0.0821782	0.0742184		0.0815463	0.0821782		0.0888201	0.0742184
-0.00696113	-0.0534455		-0.0105822	-0.00696113		-0.0712204	-0.0534455
-0.0677809	0.0257439		0.0786392	-0.0677809		0.08851	0.0257439
0.0336809	0.0499577		0.0958626	0.0336809		-0.170862	0.0499577
0.0957916	-0.0287148		-0.00361656	0.0957916		-0.0504245	-0.0287148
0.217817	-0.197467		0.0540261	0.217817		-0.0718878	-0.197467
0.119853	-0.0554751		0.184357	0.119853		-0.0263725	-0.0554751
0.0462756	0.0130196		0.0997705	0.0462756		0.0500616	0.0130196
0.0701996	-0.0353944		-0.0411829	0.0701996		0.0141231	-0.0353944
0.0561666	-0.00232407		0.038663	0.0561666		0.00978224	-0.00232407
0.138444	-0.00457099		0.0100551	0.138444		0.0867896	-0.00457099
-0.0821353	-0.0113864		0.1213	-0.0821353		-0.032061	-0.0113864
0.0568847	-0.0153277		0.0997263	0.0568847		0.10342	-0.0153277
0.060152	0.0569951		0.159843	0.060152		-0.0211962	0.0569951
0.162677	-0.0560146		0.0501572	0.162677		0.0223397	-0.0560146
-0.0989511	-0.063597		-0.00507775	-0.0989511		0.00449182	-0.063597
0.0558827	0.0043357		0.0725214	0.0558827		0.0925646	0.0043357
0.00441591	0.125211		0.236455	0.00441591		0.0388937	0.125211
0.0761597	0.0107492		-0.122159	0.0761597		-0.0359932	0.0107492
0.0417189	0.00935561		0.210867	0.0417189		-0.0394172	0.00935561
0.0726153	0.0318259		-0.0145081	0.0726153		0.00406264	0.0318259
0.178443	-0.0106053		0.0594158	0.178443		0.0328751	-0.0106053
0.0248955	0.0753264		0.0611679	0.0248955		0.021077	0.0753264
0.0745817	0.0491698		0.074909	0.0745817		0.0235061	0.0491698
0.0366723	-0.219855		0.15815	0.0366723		0.0134957	-0.219855
-0.0241293	-0.00122189		0.0968603	-0.0241293		0.00790108	-0.00122189
0.0108649	0.0149514		0.140546	0.0108649		0.00781598	0.0149514
0.00195388	-0.0848063		0.0413943	0.00195388		0.037541	-0.0848063
0.100526	-0.019882		0.0925018	0.100526		0.0387522	-0.019882
0.0732647	-0.0137552		0.109045	0.0732647		-0.128684	-0.0137552
0.0893665	-0.0687147		0.115966	0.0893665		0.00726974	-0.0687147
-0.0231256	0.0135009		0.160107	-0.0231256		-0.0484478	0.0135009
0.0819048	0.0892859		0.0747556	0.0819048		0.0516403	0.0892859
0.036473	-0.00928528		-0.00672534	0.036473		-0.108561	-0.00928528
0.00884164	-0.112751		0.0583618	0.00884164		-0.0239733	-0.112751
-0.0482275	-0.0169214		0.0448784	-0.0482275		0.0613922	-0.0169214
-0.0376235	-0.0959282		0.109183	-0.0376235		0.0449385	-0.0959282
0.112116	-0.196496		0.0453814	0.112116		0.0862024	-0.196496
-0.128292	-0.0611822		0.118033	-0.128292		0.0303588	-0.0611822
0.124876	-0.0023872		0.193711	0.124876		0.00648134	-0.0023872
-0.0752922	-0.0603839		0.0182047	-0.0752922		-0.062191	-0.0603839
-0.0705799	0.0328716		0.120496	-0.0705799		0.0263628	0.0328716
0.0954446	-0.119543		0.057298	0.0954446		0.0375936	-0.119543
0.106696	-0.0476599		0.0867539	0.106696		-0.0553731	-0.0476599
0.161077	-0.0138175		0.0757719	0.161077		0.134309	-0.0138175
0.00305905	-0.0355684		0.120355	0.00305905		-0.0363563	-0.0355684
-0.023415	0.0724756		0.048432	-0.023415		-0.0384539	0.0724756
0.100323	-0.033062		0.0312087	0.100323		0.0331197	-0.033062
0.00908573	0.0523914		0.0882509	0.00908573		-0.11698	0.0523914
0.097141	-0.0153399		0.0536575	0.097141		-0.00627095	-0.0153399
-0.072295	0.00747943		0.0286394	-0.072295		-0.0402982	0.00747943
0.203924	-0.0573341		-0.0648848	0.203924		0.139402	-0.0573341
-0.123382	-0.0274151		0.245612	-0.123382		-0.120086	-0.0274151
0.0890636	0.0664973		0.0420405	0.0890636		0.00484073	0.0664973
0.144991	0.0100518		-0.081352	0.144991		-0.0645443	0.0100518
0.0770034	0.00633646		0.103812	0.0770034		-0.0681057	0.00633646
0.083092	-0.0523504		-0.00477942	0.083092		0.171298	-0.0523504
0.0567084	0.108176		-0.0697494	0.0567084		-0.00296042	0.108176
0.0909342	0.0127567		-0.00989782	0.0909342		-0.131555	0.0127567
0.183251	-0.0117027		0.0814503	0.183251		0.00388984	-0.0117027
0.0663569	-0.0446705		0.0252033	0.0663569		0.0525227	-0.0446705
0.11698	-0.0400432		0.21885	0.11698		0.0101554	-0.0400432
-0.084703	0.074235		0.155875	-0.084703		0.0205991	0.074235
0.0502659	-0.107092		-0.0311712	0.0502659		0.044561	-0.107092
0.196629	-0.0986673		-0.00585396	0.196629		0.0780818	-0.0986673
0.0792313	-0.0648335		0.0781055	0.0792313		0.0243047	-0.0648335
0.0241191	0.0614205		0.0357294	0.0241191		-0.0191863	0.0614205
0.14256	0.17153		0.0552284	0.14256		-0.0106286	0.17153
0.0747433	-0.0796883		0.0572379	0.0747433		-0.0917252	-0.0796883
0.00914084	0.0308061		0.0680119	0.00914084		-0.0990039	0.0308061
0.108221	-0.0285632		0.0794915	0.108221		0.0517707	-0.0285632
0.100816	0.0248375		0.0814922	0.100816		-0.00689161	0.0248375
-0.0689379	0.138332		0.0863218	-0.0689379		0.036958	0.138332
0.0374907	-0.0193008		-0.0260133	0.0374907		0.00210552	-0.0193008
0.0541908	0.0191304		0.14119	0.0541908		0.00197558	0.0191304
0.0320489	-0.0765558		-0.0685111	0.0320489		-0.0280639	-0.0765558
0.183663	-0.0530972		0.0126643	0.183663		0.0622878	-0.0530972
-0.238674	0.0232377		0.0391863	-0.238674		0.00929581	0.0232377
0.0293041	0.0215318		0.215374	0.0293041		-0.306424	0.0215318
0.257484	0.087115		0.115258	0.257484		0.0634209	0.087115
0.0765035	0.00105024		-0.0520647	0.0765035		-0.0294638	0.00105024
0.0592659	0.0311621		-0.0704913	0.0592659		-0.0399001	0.0311621
0.0976739	0.000516752		0.0666835	0.0976739		-0.0651126	0.000516752
0.123525	-0.0795641		0.0323733	0.123525		0.0463791	-0.0795641
0.065007	-0.154174		0.0245483	0.065007		0.000657427	-0.154174
0.0139008	0.0873656		0.113142	0.0139008		-0.0619528	0.0873656
0.135849	-0.0173279		0.17372	0.135849		0.026048	-0.0173279
0.0497469	-0.200636		0.0722192	0.0497469		-0.0336281	-0.200636
0.0262262	0.000602368		0.00996284	0.0262262		-0.0457516	0.000602368
0.083686	0.0280396		-0.112223	0.083686		-0.160006	0.0280396
0.0872757	-0.00371694		-0.0143992	0.0872757		-0.0401046	-0.00371694
-0.00832731	-0.0822407		0.058981	-0.00832731		-0.0147939	-0.0822407
0.0104973	-0.113862		0.0348742	0.0104973		0.145832	-0.113862
0.0466856	0.0274362		0.0488172	0.0466856		-0.0404142	0.0274362
0.0440664	-0.0184154		0.0523344	0.0440664		-0.0011383	-0.0184154
0.0388222	-0.0166061		-0.0338545	0.0388222		-0.0602952	-0.0166061
0.121989	-0.011504		0.18619	0.121989		-0.0208482	-0.011504
0.0026772	-0.0830325		0.046693	0.0026772		0.0118912	-0.0830325
-0.00293031	-0.0381588		0.0433108	-0.00293031		-0.0116578	-0.0381588
-0.10711	0.0659803		-0.0593366	-0.10711		-0.0515021	0.0659803
0.0450125	-0.071557		0.202161	0.0450125		0.0144418	-0.071557
0.0301244	-0.133442		0.0470261	0.0301244		-0.113384	-0.133442
0.0066794	0.00617013		0.0984616	0.0066794		-0.0137325	0.00617013
0.106487	0.0176468		0.0266281	0.106487		-0.0311721	0.0176468
0.0748225	-0.0170334		0.0607028	0.0748225		-0.00341674	-0.0170334
0.160787	-0.00927506		0.0509576	0.160787		-0.112593	-0.00927506
-0.0875237	0.004684		0.0292023	-0.0875237		-0.00813966	0.004684
0.0427738	0.008002		-0.0769868	0.0427738		-0.0154024	0.008002
0.00471086	-0.147842		0.0758744	0.00471086		-0.136119	-0.147842
0.11673	0.0124448		0.026158	0.11673		0.0451461	0.0124448
0.0384534	-0.00599878		0.0637062	0.0384534		0.0306218	-0.00599878
0.00316277	-0.139848		0.12443	0.00316277		-0.00332349	-0.139848
-0.0784576	-0.112495		0.0893262	-0.0784576		0.124902	-0.112495
0.116349	-0.140985		0.0982263	0.116349		-0.0466256	-0.140985
-0.0289197	0.0540422		-0.000411147	-0.0289197		-0.0823003	0.0540422
-0.12083	-0.0742526		0.0266822	-0.12083		0.0452769	-0.0742526
0.228692	-0.0394085		0.00991645	0.228692		-0.0339462	-0.0394085
0.126584	0.0790305		0.122384	0.126584		-0.0589178	0.0790305
0.281184	-0.0271051		0.017351	0.281184		0.0195975	-0.0271051
-0.0234835	0.0654597		0.0627558	-0.0234835		0.187842	0.0654597
0.0217623	0.0284014		0.0901569	0.0217623		0.0457405	0.0284014
-0.013165	0.077967		0.0494789	-0.013165		-0.0230342	0.077967
0.0468037	-0.0802065		0.147031	0.0468037		0.0247625	-0.0802065
0.113863	0.0133128		0.136393	0.113863		-0.0086266	0.0133128
0.037534	0.0259061		-0.0135719	0.037534		-0.00661264	0.0259061
0.00418075	0.0813311		0.226725	0.00418075		-0.000447391	0.0813311
0.00905782	0.0686092		-0.0265416	0.00905782		0.00290742	0.0686092
-0.10904	-0.0465197		0.173433	-0.10904		-0.0696731	-0.0465197
0.202743	0.0400249		0.168681	0.202743		0.0429152	0.0400249
0.0249227	0.0606222		0.00260974	0.0249227		0.0503312	0.0606222
0.0445651	0.0180828		-0.00867822	0.0445651		-0.0179406	0.0180828
0.0640981	0.0459249		-0.0631003	0.0640981		-0.00705267	0.0459249
0.0778519	0.056682		0.0945872	0.0778519		-0.139337	0.056682
-0.0191088	0.0121802		0.120581	-0.0191088		-0.0252673	0.0121802
0.0822392	0.00404058		-0.00321446	0.0822392		-0.0240481	0.00404058
-0.0751377	-0.0126988		0.0877352	-0.0751377		-0.0466897	-0.0126988
0.0411273	-0.00995595		-0.000409248	0.0411273		-0.0046794	-0.00995595
0.090668	0.0210043		0.169011	0.090668		-0.0907256	0.0210043
0.134802	-0.260843		-0.107367	0.134802		-0.0648936	-0.260843
0.0485003	-0.023085		0.219881	0.0485003		0.203986	-0.023085
0.135213	-0.00525956		0.0073389	0.135213		-0.0150975	-0.00525956
-0.0937902	0.0596653		-0.0491014	-0.0937902		-0.0313366	0.0596653
0.127516	-0.00721198		0.0186993	0.127516		0.0681138	-0.00721198
0.0228644	0.151258		0.0125841	0.0228644		0.00317836	0.151258
0.111222	-0.0640606		0.0473561	0.111222		-0.00311559	-0.0640606
0.125249	-0.02864		0.0379099	0.125249		0.0515005	-0.02864
0.105547	0.0674423		0.00359405	0.105547		-0.0307424	0.0674423
-0.0383627	-0.060516		-0.0894777	-0.0383627		-0.00874393	-0.060516
0.0218759	-0.11775		0.0270736	0.0218759		-0.107021	-0.11775
0.0860407	-0.0438409		-0.023618	0.0860407		-0.00848602	-0.0438409
-0.00304804	-0.107305		0.178023	-0.00304804		0.0949003	-0.107305
0.11231	-0.0905552		0.0430233	0.11231		-0.00109592	-0.0905552
0.0399223	-0.0701905		-0.103392	0.0399223		0.0778449	-0.0701905
0.109879	-0.207443		0.0138864	0.109879		0.177978	-0.207443
0.056092	-0.0372796		0.068546	0.056092		-0.0095504	-0.0372796
-0.0181467	-0.00371239		0.046211	-0.0181467		0.0419241	-0.00371239
0.0108722	-0.148775		0.0461023	0.0108722		-0.0169157	-0.148775
0.0993222	0.0554023		-0.0508592	0.0993222		0.0410457	0.0554023
0.0642025	-0.00299157		0.016902	0.0642025		-0.0523211	-0.00299157
0.326433	-0.149301		0.0823217	0.326433		0.0998883	-0.149301
0.09874	0.0680591		-0.0168126	0.09874		0.0277495	0.0680591
0.0119201	0.0468676		-0.00942983	0.0119201		-0.0101935	0.0468676
0.0245587	0.0920555		0.160237	0.0245587		-0.0067965	0.0920555
0.0718722	-0.0477314		0.0536119	0.0718722		0.0145858	-0.0477314
0.106432	0.00918433		0.0362046	0.106432		-0.0937914	0.00918433
0.124243	-0.188598		0.058203	0.124243		0.0117117	-0.188598
-0.051045	-0.00277199		-0.0935309	-0.051045		-0.0738324	-0.00277199
0.0983215	0.0171882		0.328774	0.0983215		-0.00614897	0.0171882
0.168903	-0.0420871		0.0603592	0.168903		-0.0292032	-0.0420871
0.0653152	-0.0607574		-0.1683	0.0653152		0.035506	-0.0607574
-0.00702306	0.0467967		0.0125362	-0.00702306		-0.0109698	0.0467967
0.0360933	0.0294056		0.0296643	0.0360933		0.00535879	0.0294056
-0.000365152	-0.0082807		-0.00888182	-0.000365152		-0.0886342	-0.0082807
0.0124685	-0.0341054		-0.0352042	0.0124685		-0.0323403	-0.0341054
0.0616249	0.170591		0.0232415	0.0616249		-0.0286772	0.170591
0.0073003	0.0589189		0.0742576	0.0073003		0.0294203	0.0589189
0.0326958	-0.127606		-0.0480158	0.0326958		-0.131258	-0.127606
-0.0703469	-0.00281408		0.0379732	-0.0703469		-0.0359854	-0.00281408
-0.000770068	-0.104326		0.0608067	-0.000770068		0.0212211	-0.104326
0.173003	-0.0126772		0.00295327	0.173003		0.0157571	-0.0126772
-0.0201536	-0.0599351		-0.000665583	-0.0201536		-0.0985357	-0.0599351
0.0689552	-0.0773546		0.0947962	0.0689552		0.0827653	-0.0773546
0.143374	-0.103675		0.0755816	0.143374		0.0741162	-0.103675
-0.010213	-0.00343274		0.039322	-0.010213		0.0400089	-0.00343274
-0.0256214	0.0340179		0.0417959	-0.0256214		-0.0867586	0.0340179
0.0649833	-0.0986096		0.0469718	0.0649833		-0.196921	-0.0986096
0.171522	0.0466651		-0.0367772	0.171522		-0.0127269	0.0466651
0.0160887	-0.167208		0.0823307	0.0160887		0.0539761	-0.167208
0.134435	-0.0326448		0.0423731	0.134435		-0.0568232	-0.0326448
0.124953	-0.00310898		0.0874656	0.124953		0.0025284	-0.00310898
0.0914626	-0.14742		0.19164	0.0914626		-0.0516499	-0.14742
-0.0322512	-0.0284076		0.039295	-0.0322512		-0.165232	-0.0284076
0.0504376	-0.0555197		0.0538985	0.0504376		-0.00764421	-0.0555197
-0.0626015	-0.00561187		0.0773108	-0.0626015		-0.0465128	-0.00561187
0.0873726	0.0545559		-0.0225148	0.0873726		0.0491431	0.0545559
0.203496	0.0191586		0.00902548	0.203496		-0.0137974	0.0191586
-0.0415216	0.0455448		-0.0770051	-0.0415216		0.0248889	0.0455448
0.0238765	0.0230519		0.171228	0.0238765		-0.0517997	0.0230519
0.0224358	0.00617545		0.0409216	0.0224358		-0.0501822	0.00617545
0.138778	0.0682192		0.0785732	0.138778		-0.115794	0.0682192
0.0353996	0.0651069		-0.0336225	0.0353996		-0.0298153	0.0651069
0.0204463	-0.123303		0.0446187	0.0204463		-0.0602556	-0.123303
0.000954445	-0.0112738		0.079628	0.000954445		-0.0297055	-0.0112738
0.0402853	-0.106721		0.161179	0.0402853		0.0503413	-0.106721
-0.0166516	-0.10515		-0.0340452	-0.0166516		0.124898	-0.10515
-0.0044665	0.00690362		0.111218	-0.0044665		-0.117113	0.00690362
0.0275961	0.0225503		0.203017	0.0275961		-0.0124456	0.0225503
-0.0340343	0.029756		-0.146559	-0.0340343		0.170811	0.029756
-0.00238817	0.0286865		-0.0444695	-0.00238817		-0.0304845	0.0286865
-0.0285867	-0.114935		-0.199679	-0.0285867		-0.0579853	-0.114935
0.0542217	0.0335527		0.104766	0.0542217		-0.0263099	0.0335527
0.202408	-0.0376967		0.0594991	0.202408		0.0521521	-0.0376967
-0.0865087	-0.00105167		0.0940579	-0.0865087		0.0832316	-0.00105167
0.182681	0.00807209		0.0339707	0.182681		-0.0582908	0.00807209
0.260089	-0.00115131		-0.0331535	0.260089		-0.0130288	-0.00115131
0.0163889	-0.119152		0.0402032	0.0163889		-0.01485	-0.119152
0.0527789	-0.142702		0.0427283	0.0527789		-0.0157742	-0.142702
0.0442686	-0.0454537		0.0757096	0.0442686		-0.0204695	-0.0454537
0.037012	-0.0111948		0.0707842	0.037012		0.0505632	-0.0111948
0.118266	0.019572		0.188474	0.118266		0.00564109	0.019572
-0.0437958	-0.0637703		-0.123328	-0.0437958		-0.098548	-0.0637703
0.0304984	-0.0430869		0.0541401	0.0304984		-0.0162869	-0.0430869
0.00156694	-0.161829		0.0344423	0.00156694		0.038854	-0.161829
0.0380226	0.127194		0.0148384	0.0380226		0.100634	0.127194
0.0321436	0.0054856		0.000839745	0.0321436		-0.0392109	0.0054856
0.0371622	-0.00813157		0.0976388	0.0371622		-0.0508469	-0.00813157
-0.00252264	-0.0287411		0.0390241	-0.00252264		-0.0164176	-0.0287411
-0.0130239	-0.0783403		-0.00425736	-0.0130239		-0.024388	-0.0783403
0.0818229	-0.0639573		0.153104	0.0818229		-0.0386759	-0.0639573
-0.0478086	-0.0328967		0.0367799	-0.0478086		-0.0425515	-0.0328967
-0.0128849	-0.127906		-0.0129554	-0.0128849		0.112987	-0.127906
-0.0228846	0.00710714		-0.0573849	-0.0228846		-0.0474884	0.00710714
0.0755563	-0.0300656		0.0287665	0.0755563		-0.0291112	-0.0300656
0.033454	-0.0408736		-0.0584128	0.033454		0.104159	-0.0408736
-0.0925286	-0.0955967		0.170467	-0.0925286		0.0766987	-0.0955967
0.0240558	-0.0302652		-0.051449	0.0240558		0.105042	-0.0302652
0.273634	-0.0529991		0.0531536	0.273634		-0.089991	-0.0529991
-0.00923448	-0.0853637		-0.0353499	-0.00923448		0.0380112	-0.0853637
0.129828	0.0980102		-0.0495184	0.129828		0.00316436	0.0980102
0.14103	-0.12199		-0.0299607	0.14103		-0.115391	-0.12199
-0.0458257	-0.0894337		0.113806	-0.0458257		-0.0181886	-0.0894337
0.158531	-0.00289423		0.0533458	0.158531		-0.00964047	-0.00289423
0.0952211	-0.0489585		-0.0109145	0.0952211		-0.102703	-0.0489585
0.0380586	-0.0932964		0.078083	0.0380586		-0.0657942	-0.0932964
0.153947	0.021529		-0.0372886	0.153947		-0.115711	0.021529
0.0238347	0.0360769		0.0349541	0.0238347		0.0424003	0.0360769
0.14211	0.0225055		-0.0351768	0.14211		-0.0513064	0.0225055
0.0326523	0.00315204		0.0185916	0.0326523		-0.0640755	0.00315204
-0.000955913	0.0405508		0.0927307	-0.000955913		-0.119775	0.0405508
-0.0432273	-0.0557181		0.0637031	-0.0432273		-0.107062	-0.0557181
0.0221775	-0.13845		-0.0247558	0.0221775		0.00798219	-0.13845
0.10592	-0.173265		0.0101312	0.10592		-0.0786002	-0.173265
0.0285532	-0.0886599		-0.252349	0.0285532		-0.0992157	-0.0886599
0.119085	-0.0441163		-0.0246597	0.119085		-0.0570078	-0.0441163
0.0454439	-0.0655685		0.0620447	0.0454439		-0.0850276	-0.0655685
0.0725274	-0.0980969		0.0369817	0.0725274		-0.0958868	-0.0980969
0.105748	-0.0489593		0.0489731	0.105748		-0.0517842	-0.0489593
0.0174246	0.0204898		0.00165663	0.0174246		-0.0440502	0.0204898
0.0961573	-0.0154599		-0.0331437	0.0961573		-0.0277841	-0.0154599
0.00880854	-0.04299		-0.0515348	0.00880854		-0.0308156	-0.04299
-0.0449743	0.0837402		0.123474	-0.0449743		-0.0617854	0.0837402
0.0198377	-0.169513		-0.0259051	0.0198377		0.219907	-0.169513
0.0214121	-0.0235941		-0.0965177	0.0214121		-0.0184146	-0.0235941
0.0329759	-0.0291836		0.0361588	0.0329759		-0.0363216	-0.0291836
-0.0208067	-0.00811645		0.00694371	-0.0208067		-0.10239	-0.00811645
0.054852	-0.069851		0.0792083	0.054852		-0.0357701	-0.069851
0.0809631	-0.0495112		0.0360765	0.0809631		-0.195389	-0.0495112
0.0688862	-0.0826422		0.0724627	0.0688862		0.019533	-0.0826422
0.0307537	-0.0165068		0.0590929	0.0307537		-0.0163002	-0.0165068
0.0170819	-0.0796641		0.0096591	0.0170819		-0.0225671	-0.0796641
0.0544131	-0.0173597		0.0639491	0.0544131		-0.112899	-0.0173597
0.0135775	-0.0463062		0.0382547	0.0135775		0.0149245	-0.0463062
0.0384425	-0.0655759		0.141247	0.0384425		0.0717138	-0.0655759
-0.0155513	-0.122342		0.0714299	-0.0155513		-0.00247307	-0.122342
-0.0650196	-0.011887		-0.102402	-0.0650196		0.0600819	-0.011887
-0.0963466	-0.0390978		0.09026	-0.0963466		0.0433257	-0.0390978
0.0467922	0.0247857		0.00110137	0.0467922		0.0228337	0.0247857
-0.0750667	-0.0620375		-0.0733589	-0.0750667		0.159611	-0.0620375
0.00489034	-0.0242955		0.0800869	0.00489034		-0.010587	-0.0242955
0.00656451	-0.0363053		0.0952453	0.00656451		-0.0443598	-0.0363053
-0.0904868	-0.123808		0.0046387	-0.0904868		-0.0240834	-0.123808
0.0821259	-0.0377959		-0.101978	0.0821259		0.100482	-0.0377959
0.101468	-0.0489138		0.053232	0.101468		-0.10388	-0.0489138
0.146798	0.0218705		-0.0656862	0.146798		-0.0455861	0.0218705
-0.0250575	-0.0351331		-0.0563938	-0.0250575		0.100442	-0.0351331
0.0935047	-0.0967151		-0.023489	0.0935047		-0.117277	-0.0967151
0.0173603	-0.0259436		0.100195	0.0173603		-0.0963525	-0.0259436
0.0145945	-0.0233352		0.0170989	0.0145945		-0.141712	-0.0233352
0.133775	-0.0615254		0.129819	0.133775		-0.00207122	-0.0615254
0.15957	0.00990784		-0.0202068	0.15957		-0.0591522	0.00990784
0.0576786	0.165871		-0.136399	0.0576786		0.1383	0.165871
0.0249066	0.00954153		0.108592	0.0249066		-0.0478068	0.00954153
0.0206519	-0.162749		0.0334359	0.0206519		-0.0680311	-0.162749
-0.00174523	-0.154126		0.0428918	-0.00174523		-0.00916086	-0.154126
0.0149826	-0.190721		0.0442441	0.0149826		-0.0259811	-0.190721
-0.0245781	-0.0107198		-0.0723782	-0.0245781		0.00877711	-0.0107198
-0.0145865	-0.0406129		0.0309449	-0.0145865		-0.0988735	-0.0406129
0.0423768	0.0235816		0.045394	0.0423768		-0.0814852	0.0235816
0.167945	-0.13867		0.0647535	0.167945		-0.0260593	-0.13867
0.134785	0.0826403		0.0252738	0.134785		-0.0443108	0.0826403
0.0363972	0.164363		0.0818553	0.0363972		-0.0265423	0.164363
0.0249145	-0.0756055		0.0694821	0.0249145		-0.0267046	-0.0756055
-0.0215108	-0.0734446		0.0324929	-0.0215108		-0.0200851	-0.0734446
-0.00715426	-0.0568473		0.0372413	-0.00715426		-0.224976	-0.0568473
0.0271984	0.0170613		0.0982313	0.0271984		-0.113448	0.0170613
0.0849266	0.0262622		0.0320489	0.0849266		0.0730422	0.0262622
0.0385885	0.00831496		0.0664391	0.0385885		-0.0273351	0.00831496
0.0491863	0.109744		0.0920877	0.0491863		-0.0522262	0.109744
0.00975237	0.0776014		0.00915523	0.00975237		0.0484893	0.0776014
0.125059	0.0178702		-0.139498	0.125059		-0.0432841	0.0178702
0.108498	-0.0626819		0.149244	0.108498		0.0038728	-0.0626819
0.089858	0.0521244		-0.119987	0.089858		0.0206812	0.0521244
-0.0737742	-0.172582		-0.197444	-0.0737742		0.0469316	-0.172582
0.0593789	-0.0767908		0.0462223	0.0593789		-0.0537086	-0.0767908
0.103227	0.0396164		0.0097633	0.103227		-0.0912773	0.0396164
0.0202423	-0.142572		0.0182479	0.0202423		0.0406311	-0.142572
0.063989	-0.0692318		0.0252545	0.063989		-0.104796	-0.0692318
0.0196186	-0.100175		-0.0560796	0.0196186		0.10895	-0.100175
-0.0485612	0.018419		0.105746	-0.0485612		-0.0291486	0.018419
-0.0808407	-0.033012		0.0314229	-0.0808407		-0.0257329	-0.033012
0.006585	-0.102017		0.0599879	0.006585		-0.0555487	-0.102017
0.0171106	-0.0276361		0.0235292	0.0171106		0.0884537	-0.0276361
0.21642	-0.0830189		0.0286477	0.21642		-0.0306243	-0.0830189
0.0758105	-0.0908159		0.0235613	0.0758105		-0.00353274	-0.0908159
0.0669852	-0.014192		0.0632184	0.0669852		-0.0537627	-0.014192
0.119031	-0.0164866		0.0732832	0.119031		-0.0297347	-0.0164866
-0.0398072	-0.135443		-0.0216176	-0.0398072		-0.114145	-0.135443
0.0695212	-0.0698226		0.0299003	0.0695212		-0.0788852	-0.0698226
-0.0237561	-0.0458027		0.107384	-0.0237561		-0.105762	-0.0458027
-0.0738885	-0.0525395		0.0724072	-0.0738885		-0.0835597	-0.0525395
0.0409145	-0.15244		0.0822159	0.0409145		-0.0669477	-0.15244
0.0898935	0.0135881		-0.0163215	0.0898935		-0.129244	0.0135881
0.0854307	-0.0349436		0.0257164	0.0854307		-0.126465	-0.0349436
0.107573	-0.0941335		0.151496	0.107573		0.0618025	-0.0941335
-0.0339947	-0.0838155		0.0348713	-0.0339947		-0.0502831	-0.0838155
-0.0257892	-0.0311497		-0.21473	-0.0257892		0.0450606	-0.0311497
-0.060987	-0.0230931		0.06808	-0.060987		0.0434018	-0.0230931
0.11155	-0.0264351		0.0290743	0.11155		-0.06898	-0.0264351
0.114473	-0.0313296		-0.0717	0.114473		-0.0847662	-0.0313296
0.0569207	-0.0550943		-0.0831213	0.0569207		-0.0922506	-0.0550943
0.139393	-0.0220895		0.103659	0.139393		-0.0312762	-0.0220895
0.044968	-0.0863095		-0.100707	0.044968		-0.0913769	-0.0863095
-0.0484043	-0.0263041		0.0288891	-0.0484043		0.0520826	-0.0263041
-0.0480472	-0.213348		-0.0374708	-0.0480472		-0.0970843	-0.213348
-0.0296553	-0.0930443		0.0193338	-0.0296553		-0.0260524	-0.0930443
0.0490092	-0.0838098		-0.0966152	0.0490092		-0.0318913	-0.0838098
-0.0437223	-0.0707812		0.0334946	-0.0437223		-0.0627619	-0.0707812
0.0164362	-0.082391		-0.0848287	0.0164362		-0.0719264	-0.082391
0.00960399	-0.0821464		0.0245996	0.00960399		-0.0627634	-0.0821464
-0.103907	-0.155891		0.0581828	-0.103907		0.0552358	-0.155891
-0.121596	-0.0728004		0.100351	-0.121596		0.0786224	-0.0728004
-0.0927865	-0.0706657		0.0347399	-0.0927865		-0.0320698	-0.0706657
0.062187	0.00224108		-0.049191	0.062187		-0.0189263	0.00224108
0.0257523	-0.0539774		0.0280929	0.0257523		-0.0533539	-0.0539774
0.0443045	-0.0334273		0.028236	0.0443045		-0.0841647	-0.0334273
-0.084705	-0.0879412		-0.0628558	-0.084705		-0.00114225	-0.0879412
-0.16287	-0.132743		0.010755	-0.16287		-0.0218541	-0.132743
0.127389	-0.0293772		-0.016585	0.127389		0.0967199	-0.0293772
0.013904	-0.0985921		-0.0500961	0.013904		-0.192418	-0.0985921
0.0724468	-0.0180524		0.0277015	0.0724468		-0.0708401	-0.0180524
0.0747469	-0.0509399		0.0379064	0.0747469		-0.0328017	-0.0509399
0.0462465	-0.0503148		-0.0409393	0.0462465		-0.0575223	-0.0503148
0.0216708	0.16377		0.0274524	0.0216708		-0.0370788	0.16377
0.0181184	-0.123771		0.0459353	0.0181184		0.0123935	-0.123771
0.0223484	-0.0943348		0.0996598	0.0223484		-0.00201724	-0.0943348
-0.148539	-0.0421729		0.0346056	-0.148539		-0.0339822	-0.0421729
-0.0135875	-0.108176		0.0330288	-0.0135875		0.0608781	-0.108176
-0.136872	-0.0404186		0.0272156	-0.136872		-0.0744244	-0.0404186
0.044226	-0.137461		0.0214273	0.044226		-0.0373304	-0.137461
0.00270198	-0.222607		0.0751461	0.00270198		-0.0267332	-0.222607
-0.0488342	-0.0233055		-0.000610857	-0.0488342		0.0278448	-0.0233055
0.166091	-0.138582		0.0270549	0.166091		-0.0376603	-0.138582
0.0334426	-0.0123312		-0.0269417	0.0334426		-0.0152849	-0.0123312
0.0156995	-0.028108		-0.0149902	0.0156995		-0.0342547	-0.028108
0.135428	0.138574		0.0230473	0.135428		-0.0342706	0.138574
0.105024	-0.149746		0.0364535	0.105024		0.0167426	-0.149746
-0.0163572	-0.126249		-0.00107847	-0.0163572		-0.166754	-0.126249
0.079784	-0.0461678		0.0397007	0.079784		0.0530729	-0.0461678
-0.0219194	-0.12822		0.0145493	-0.0219194		0.0202247	-0.12822
-0.0748124	-0.0785072		0.0685387	-0.0748124		-0.0347669	-0.0785072
0.129222	-0.0308419		0.117866	0.129222		-0.06668	-0.0308419
0.0197196	-0.130594		0.149069	0.0197196		-0.0208184	-0.130594
-0.0512865	0.00879536		0.00585596	-0.0512865		0.0231831	0.00879536
-0.183982	-0.0833561		0.127429	-0.183982		-0.0916864	-0.0833561
-0.0206911	0.0198041		0.0474455	-0.0206911		-0.106795	0.0198041
-0.110904	-0.0614142		0.0457674	-0.110904		-0.0933836	-0.0614142
-0.0417898	-0.155535		0.142523	-0.0417898		-0.074124	-0.155535
0.119793	-0.0534447		-0.0300982	0.119793		-0.111836	-0.0534447
-0.011515	-0.113563		-0.0494406	-0.011515		-0.0158153	-0.113563
-0.0293216	-0.16074		-0.0948426	-0.0293216		0.0663697	-0.16074
0.0261541	-0.101658		0.0770019	0.0261541		0.100959	-0.101658
-0.00931543	0.0026083		-0.0416902	-0.00931543		0.0162297	0.0026083
0.0546443	-0.130883		0.0258204	0.0546443		-0.0284007	-0.130883
0.0903187	-0.0816274		0.0341251	0.0903187		-0.036276	-0.0816274
0.068528	-0.0427728		0.0256048	0.068528		-0.0077209	-0.0427728
0.0949546	-0.00298913		0.03641	0.0949546		0.0246207	-0.00298913
-0.0818596	-0.199265		-0.0830874	-0.0818596		-0.0248873	-0.199265
-0.026898	-0.163041		-0.1089	-0.026898		-0.0369629	-0.163041
0.137259	-0.112228		-0.00701666	0.137259		-0.094454	-0.112228
0.00193432	-0.05896		0.0256953	0.00193432		-0.0586529	-0.05896
0.0824587	-0.342335		0.0295942	0.0824587		-0.0313227	-0.342335
-0.0324801	0.0121526		0.0516143	-0.0324801		-0.158127	0.0121526
-0.000719621	-0.19812		0.0348747	-0.000719621		0.0948342	-0.19812
-0.0329156	-0.0922947		0.0739903	-0.0329156		-0.0512413	-0.0922947
0.00813713	-0.0778884		0.0635936	0.00813713		-0.0458408	-0.0778884
0.0283696	-0.0647596		0.00642977	0.0283696		-0.0670602	-0.0647596
-0.0190139	-0.149607		-0.119412	-0.0190139		-0.00540835	-0.149607
0.210037	-0.290273		-0.0865987	0.210037		-0.0262918	-0.290273
-0.0577585	-0.0280986		0.0239638	-0.0577585		0.00658075	-0.0280986
0.0506972	-0.0921857		0.0239251	0.0506972		-0.0597488	-0.0921857
0.00377261	-0.154703		0.0238744	0.00377261		0.00320523	-0.154703
0.0369278	-0.0348355		0.0113465	0.0369278		-0.0596823	-0.0348355
-0.113188	0.0783695		0.0238708	-0.113188		-0.0307702	0.0783695
0.005384	-0.0926537		0.022667	0.005384		-0.0120169	-0.0926537
-0.0458263	-0.0245467		0.0237907	-0.0458263		0.0446245	-0.0245467
0.028927	-0.0056125		0.0687444	0.028927		-0.0660974	-0.0056125
0.034423	-0.201449		0.0540404	0.034423		-0.103336	-0.201449
-0.0492472	0.000352207		0.0196116	-0.0492472		-0.0165505	0.000352207
-0.0687909	0.0354754		-0.0388429	-0.0687909		-0.0544996	0.0354754
-0.0157461	-0.123761		0.00746343	-0.0157461		-0.042761	-0.123761
0.0505381	-0.124433		-0.00316844	0.0505381		0.0444627	-0.124433
0.113357	-0.106895		0.035884	0.113357		-0.0415698	-0.106895
-0.0114488	-0.00605512		-0.0795129	-0.0114488		-0.0306016	-0.00605512
-0.0221617	-0.0599013		-0.063057	-0.0221617		-0.101474	-0.0599013
-0.000830364	-0.101595		-0.044695	-0.000830364		-0.0399574	-0.101595
0.0245694	-0.112034		0.1189	0.0245694		-0.0450487	-0.112034
0.114592	-0.069334		-0.0142983	0.114592		0.0157665	-0.069334
0.0184698	-0.0843095		-0.0584208	0.0184698		-0.055023	-0.0843095
0.110851	-0.176312		0.0243103	0.110851		-0.0577216	-0.176312
0.0914877	-0.0494229		-0.0196084	0.0914877		-0.019646	-0.0494229
0.022162	0.0800898		0.0245028	0.022162		-0.0915692	0.0800898
0.221003	0.0529582		0.0925756	0.221003		-0.247596	0.0529582
0.0101081	-0.099467		0.124681	0.0101081		-0.0915678	-0.099467
0.090411	0.0724428		0.0372265	0.090411		0.0807016	0.0724428
-0.0537873	-0.165915		0.0219045	-0.0537873		0.0719324	-0.165915
0.0468066	-0.114127		0.0266443	0.0468066		0.108469	-0.114127
-0.0406381	-0.0563348		-0.172766	-0.0406381		-0.0717032	-0.0563348
-0.0419076	0.055067		-0.0324931	-0.0419076		-0.0419844	0.055067
0.00838096	-0.0523523		0.021596	0.00838096		-0.106184	-0.0523523
-0.102144	-0.0161304		-0.0240789	-0.102144		0.0557327	-0.0161304
0.0264206	-0.126352		0.0213117	0.0264206		-0.165654	-0.126352
-0.0377505	-0.0964529		-0.0765285	-0.0377505		-0.248829	-0.0964529
-0.0109708	-0.0569864		0.0821301	-0.0109708		-0.00886457	-0.0569864
0.0777044	0.00700862		0.0211453	0.0777044		-0.0110655	0.00700862
0.0187237	-0.0324251		-0.0272392	0.0187237		-0.0422789	-0.0324251
-0.0495548	0.0424322		0.0659177	-0.0495548		-0.0278111	0.0424322
0.173347	-0.090588		0.115215	0.173347		-0.101835	-0.090588
-0.0260121	-0.230267		0.00036834	-0.0260121		-0.111106	-0.230267
0.0492738	-0.107318		-0.0488402	0.0492738		-0.0935572	-0.107318
-0.126597	0.0881496		-0.0444588	-0.126597		-0.195139	0.0881496
-0.0075731	-0.120732		-0.0668268	-0.0075731		-0.162999	-0.120732
-0.0265395	0.022962		0.0746696	-0.0265395		-0.103344	0.022962
-0.0236118	-0.00466299		0.0663471	-0.0236118		-0.0231705	-0.00466299
0.0141195	-0.0354822		0.10153	0.0141195		-0.0429413	-0.0354822
-0.0556671	-0.186705		-0.0711937	-0.0556671		-0.138284	-0.186705
0.0194063	-0.0912591		-0.0741728	0.0194063		0.0847567	-0.0912591
-0.172616	-0.124108		-0.0168548	-0.172616		-0.0111662	-0.124108
0.054629	-0.206389		0.0199754	0.054629		-0.12777	-0.206389
-0.0558005	-0.0414539		0.0199351	-0.0558005		0.0543482	-0.0414539
0.00364173	-0.042099		-0.0995948	0.00364173		-0.019854	-0.042099
0.0837225	-0.16403		-0.00641821	0.0837225		0.010504	-0.16403
-0.0720415	-0.0814922		0.0866709	-0.0720415		-0.108209	-0.0814922
0.0488186	-0.19864		0.0860176	0.0488186		-0.0569915	-0.19864
-0.00249046	-0.045264		0.0675547	-0.00249046		0.0119799	-0.045264
-0.0409971	-0.0658826		-0.0114434	-0.0409971		-0.0624774	-0.0658826
-0.0760141	-0.0688002		0.0809686	-0.0760141		-0.00730704	-0.0688002
0.0361093	-0.020246		0.0185626	0.0361093		0.000292596	-0.020246
0.0821103	-0.0858222		0.0206574	0.0821103		-0.0768713	-0.0858222
0.135541	-0.0772397		0.0274448	0.135541		-0.0748797	-0.0772397
0.0370729	0.000778567		0.140505	0.0370729		0.0440626	0.000778567
-0.0955571	-0.0452601		0.157924	-0.0955571		-0.0217626	-0.0452601
-0.0922187	-0.0182673		0.129067	-0.0922187		-0.0458957	-0.0182673
-0.117252	-0.0301573		-0.0264767	-0.117252		-0.0460539	-0.0301573
0.134908	-0.102248		0.00994142	0.134908		-0.0400717	-0.102248
-0.0511892	-0.102905		-0.00870975	-0.0511892		0.059791	-0.102905
0.0362828	0.028763		0.0177528	0.0362828		-0.106676	0.028763
-0.0746084	-0.0274228		0.119783	-0.0746084		-0.0582831	-0.0274228
0.00596876	-0.0784101		0.197886	0.00596876		0.000498506	-0.0784101
0.0923396	-0.0276683		-0.0924088	0.0923396		-0.0100147	-0.0276683
0.0212139	-0.0610028		0.0207707	0.0212139		-0.0628054	-0.0610028
0.0650893	-0.172474		0.0170829	0.0650893		-0.0711656	-0.172474
0.188542	-0.0178184		-0.0387038	0.188542		-0.0678296	-0.0178184
0.0582652	-0.116991		-0.0412708	0.0582652		-0.0643365	-0.116991
0.0543345	-0.115626		-0.013131	0.0543345		-0.0407781	-0.115626
-0.103282	-0.0830741		0.0113136	-0.103282		-0.0739625	-0.0830741
-0.0155328	-0.0822573		0.0146407	-0.0155328		-0.0482552	-0.0822573
0.0666685	-0.149842		0.0104056	0.0666685		-0.0105193	-0.149842
-0.00926839	0.00152247		0.180972	-0.00926839		-0.070564	0.00152247
0.0980565	-0.0956224		0.0456449	0.0980565		0.116215	-0.0956224
-0.078473	-0.0243541		0.168907	-0.078473		-0.00414413	-0.0243541
0.0232759	-0.106627		-0.0121929	0.0232759		-0.0134582	-0.106627
0.0449664	-0.155413		0.0290546	0.0449664		-0.0267128	-0.155413
-0.0244019	-0.112879		0.0803137	-0.0244019		-0.0152364	-0.112879
0.00726053	-0.113806		0.0154934	0.00726053		-0.0158605	-0.113806
-0.0245763	-0.0479604		-0.135235	-0.0245763		0.0575319	-0.0479604
0.0303877	-0.082638		-0.00271959	0.0303877		-0.0259693	-0.082638
-0.0253131	-0.0904678		0.0148013	-0.0253131		-0.0282518	-0.0904678
-0.129191	0.0455779		0.0150907	-0.129191		-0.0494745	0.0455779
0.063536	0.0594651		-0.10575	0.063536		-0.101741	0.0594651
0.0241086	-0.10058		-0.0755715	0.0241086		-0.0458047	-0.10058
0.0870952	-0.21355		0.0458022	0.0870952		-0.0665038	-0.21355
0.0958601	-0.102828		-0.050415	0.0958601		-0.01361	-0.102828
0.0688364	-0.0799769		0.0512499	0.0688364		0.0303208	-0.0799769
0.0780799	-0.0344268		0.104001	0.0780799		-0.0733186	-0.0344268
-0.099194	-0.0348893		-0.100183	-0.099194		-0.00417891	-0.0348893
0.0877037	-0.088736		0.00888222	0.0877037		-0.0849689	-0.088736
0.00691914	-0.209262		0.0797396	0.00691914		-0.0528188	-0.209262
0.152438	-0.136885		0.212393	0.152438		-0.0535442	-0.136885
-0.0246677	-0.0206985		0.0490949	-0.0246677		-0.267737	-0.0206985
0.0890561	-0.162189		0.139047	0.0890561		0.0195119	-0.162189
-0.0291743	-0.0361239		0.0698419	-0.0291743		-0.010129	-0.0361239
-0.0405273	-0.22336		-0.0919486	-0.0405273		-0.0525382	-0.22336
0.0099169	-0.0703699		0.0393596	0.0099169		-0.0629696	-0.0703699
-0.0587024	0.0236092		0.0571263	-0.0587024		0.00292581	0.0236092
0.0585772	-0.0568065		0.0013892	0.0585772		-0.0651667	-0.0568065
0.0453975	0.00518671		0.0365039	0.0453975		0.0317819	0.00518671
0.0190159	-0.0874832		-0.0276229	0.0190159		0.116629	-0.0874832
0.0335465	-0.0177057		-0.063353	0.0335465		-0.082957	-0.0177057
0.012205	-0.0535994		-0.0415758	0.012205		-0.0533168	-0.0535994
0.0194271	-0.00410415		-0.0680535	0.0194271		0.0318642	-0.00410415
-0.140686	-0.152314		0.108661	-0.140686		-0.0946323	-0.152314
0.0709898	-0.00971076		0.0536755	0.0709898		-0.0789553	-0.00971076
0.0689979	-0.094689		-0.111455	0.0689979		-0.245641	-0.094689
-0.112292	-0.0822704		0.0238289	-0.112292		0.0423339	-0.0822704
-0.0203485	-0.14923		-0.0568625	-0.0203485		0.018766	-0.14923
0.0595012	0.0776762		0.012674	0.0595012		-0.0617769	0.0776762
0.00880106	-0.00280517		0.0576466	0.00880106		0.0202412	-0.00280517
0.0881703	-0.101129		0.012526	0.0881703		-0.0295388	-0.101129
0.0351134	-0.0444676		0.0256968	0.0351134		-0.0773147	-0.0444676
0.0576572	-0.142081		0.0578507	0.0576572		-0.0540992	-0.142081
0.0729005	-0.133067		0.0165971	0.0729005		0.0223103	-0.133067
-0.0566107	-0.0524192		-0.00364419	-0.0566107		-0.117353	-0.0524192
-0.0233713	-0.0644499		0.0432411	-0.0233713		-0.0252322	-0.0644499
-0.00119146	-0.146371		-0.185981	-0.00119146		-0.128554	-0.146371
0.0558358	-0.0976915		0.0812403	0.0558358		-0.0474421	-0.0976915
0.0992442	-0.128442		-0.027265	0.0992442		0.0463467	-0.128442
-0.0712056	-0.0672665		0.0196068	-0.0712056		-0.0559601	-0.0672665
0.0280583	-0.214781		-0.0136846	0.0280583		0.00368358	-0.214781
0.0372896	-0.143326		0.13638	0.0372896		0.0503867	-0.143326
-0.0683034	-0.071009		0.0173375	-0.0683034		-0.00875771	-0.071009
0.0976847	-0.263758		0.0682702	0.0976847		-0.113359	-0.263758
0.0833741	-0.00165289		-0.006648	0.0833741		0.0200734	-0.00165289
0.0673355	0.0845705		-0.0122112	0.0673355		-0.0293032	0.0845705
0.0356583	-0.12075		0.0712821	0.0356583		-0.0683275	-0.12075
-0.0844826	-0.126167		0.0109553	-0.0844826		-0.108594	-0.126167
0.0357351	0.0631939		0.090628	0.0357351		0.0875387	0.0631939
-0.0129091	-0.0154805		0.0371066	-0.0129091		0.0507085	-0.0154805
0.186331	-0.0937793		-0.0293667	0.186331		-0.000210007	-0.0937793
0.0346643	-0.0637653		-0.0922741	0.0346643		-0.0541259	-0.0637653
0.0477779	-0.139971		0.0324976	0.0477779		0.229108	-0.139971
0.0511111	-0.0729767		0.0430186	0.0511111		-0.12614	-0.0729767
0.0704363	-0.0777632		0.0216744	0.0704363		0.084035	-0.0777632
0.116336	-0.0818694		-0.00400276	0.116336		-0.0226213	-0.0818694
0.0555008	-0.0653755		-0.094144	0.0555008		-0.0373614	-0.0653755
-0.0369195	-0.0798916		0.00197815	-0.0369195		-0.0505582	-0.0798916
-0.0515052	-0.0564692		-0.0905086	-0.0515052		0.034108	-0.0564692
-0.0604958	-0.0902768		-0.0711656	-0.0604958		0.174498	-0.0902768
0.0487355	-0.0758667		-0.00189472	0.0487355		-0.0582469	-0.0758667
-0.0412802	0.0583818		-0.200746	-0.0412802		-0.0884131	0.0583818
0.0609553	0.120374		-0.0703705	0.0609553		-0.0244854	0.120374
0.0559802	-0.139846		0.0736699	0.0559802		0.0372561	-0.139846
-0.0339586	-0.0447408		-0.0271381	-0.0339586		-0.0826342	-0.0447408
0.0091577	-0.138534		0.0601295	0.0091577		-0.196111	-0.138534
-0.0608149	-0.166195		0.0611143	-0.0608149		-0.0252067	-0.166195
0.134502	-0.0706391		0.0106155	0.134502		-0.0934057	-0.0706391
-0.20428	-0.188797		0.12077	-0.20428		-0.112434	-0.188797
-0.0280851	-0.087705		-0.00780609	-0.0280851		0.0832679	-0.087705
0.0163762	-0.0677444		0.0561361	0.0163762		-0.118938	-0.0677444
-0.079787	-0.0311203		0.0292608	-0.079787		-0.154348	-0.0311203
0.048906	-0.018714		-0.059811	0.048906		0.00462552	-0.018714
-0.0497911	-0.0736595		0.00894619	-0.0497911		0.0049865	-0.0736595
0.0184624	-0.183722		0.00890554	0.0184624		-0.0132064	-0.183722
0.0281992	-0.140032		0.00882221	0.0281992		-0.114345	-0.140032
0.0891077	-0.0786407		-0.00171634	0.0891077		-0.0609664	-0.0786407
-0.0495132	-0.0749615		0.0664982	-0.0495132		-0.0195453	-0.0749615
0.0111339	-0.236437		0.00844731	0.0111339		-0.00930324	-0.236437
0.136656	-0.215696		-0.156865	0.136656		-0.0520825	-0.215696
0.0466637	-0.145583		0.00813353	0.0466637		-0.0372262	-0.145583
0.00184463	-0.179498		0.0420605	0.00184463		-0.060779	-0.179498
0.0152153	-0.281764		-0.0334846	0.0152153		0.0546144	-0.281764
0.0809813	-0.174968		0.14228	0.0809813		-0.0724249	-0.174968
-0.0554741	-0.100009		0.023136	-0.0554741		-0.202068	-0.100009
-0.0233064	-0.11336		0.041685	-0.0233064		-0.1755	-0.11336
-0.0570746	0.0133556		0.038464	-0.0570746		-0.0241853	0.0133556
-0.0211664	-0.0428902		0.000683422	-0.0211664		-0.196129	-0.0428902
-0.0264618	-0.119286		0.00735675	-0.0264618		0.0415541	-0.119286
0.00385487	-0.249004		0.00730322	0.00385487		-0.0104523	-0.249004
0.105986	-0.150176		0.0699671	0.105986		-0.0683123	-0.150176
-0.0764616	-0.160011		-0.0052156	-0.0764616		-0.179874	-0.160011
-0.0149112	-0.0179774		0.186581	-0.0149112		-0.0724926	-0.0179774
0.0215455	-0.109638		0.00693788	0.0215455		-0.108864	-0.109638
0.0261018	-0.18888		0.00691023	0.0261018		0.00125977	-0.18888
-0.0494385	-0.114979		-0.0408932	-0.0494385		-0.0288187	-0.114979
-0.0763337	0.044466		0.0694523	-0.0763337		-0.0684042	0.044466
0.0467353	-0.186279		0.00928836	0.0467353		-0.132593	-0.186279
-0.095292	-0.122633		-0.0710198	-0.095292		-0.0932402	-0.122633
-0.00943409	-0.246645		0.0846409	-0.00943409		-0.168267	-0.246645
-0.118254	-0.151735		-0.036227	-0.118254		-0.0358933	-0.151735
0.0828477	-0.0605022		0.0149591	0.0828477		-0.0634179	-0.0605022
-0.115267	-0.0972675		0.00605256	-0.115267		0.103327	-0.0972675
0.0502324	-0.11314		0.0528842	0.0502324		-0.0637485	-0.11314
0.0925951	-0.169355		0.0878408	0.0925951		-0.0202423	-0.169355
0.122043	-0.1266		-0.0242979	0.122043		-0.215723	-0.1266
0.0588811	-0.121669		0.00585867	0.0588811		-0.0069634	-0.121669
-0.0819198	-0.1978		-0.0706179	-0.0819198		-0.150658	-0.1978
-0.0462055	-0.117641		-0.124124	-0.0462055		-0.123166	-0.117641
0.0872953	-0.13405		-0.0257888	0.0872953		-0.0930419	-0.13405
-0.0448016	0.009031		0.106642	-0.0448016		0.0579599	0.009031
0.0499283	-0.174177		0.103219	0.0499283		-0.03793	-0.174177
0.0815344	-0.191983		0.128219	0.0815344		-0.00509041	-0.191983
-0.0195927	-0.0379217		-0.12401	-0.0195927		0.0771726	-0.0379217
0.0368086	-0.0769105		0.0620313	0.0368086		-0.0879638	-0.0769105
-0.00123133	-0.174612		-0.0256308	-0.00123133		-0.0879856	-0.174612
0.00858318	-0.190774		0.0851083	0.00858318		0.0329797	-0.190774
0.109521	-0.268375		0.0043846	0.109521		-0.0500245	-0.268375
0.0816684	-0.0147025		-0.0821809	0.0816684		0.0670455	-0.0147025
-0.0139454	-0.192226		-0.011331	-0.0139454		-0.0866457	-0.192226
0.12578	-0.119939		-0.0552765	0.12578		-0.066191	-0.119939
0.0343562	-0.0479279		-0.178761	0.0343562		-0.0634072	-0.0479279
-0.0332241	-0.1049		-0.0486	-0.0332241		-0.112873	-0.1049
-0.111449	-0.00905796		-0.0447684	-0.111449		-0.0475074	-0.00905796
-0.0205856	-0.0849086		0.112743	-0.0205856		-0.0562594	-0.0849086
0.025409	-0.206778		0.024985	0.025409		-0.066836	-0.206778
-0.0131059	-0.137005		-0.0572419	-0.0131059		-0.134925	-0.137005
-0.016678	-0.0930762		0.0181011	-0.016678		-0.0890653	-0.0930762
-0.0395167	-0.0868825		-0.0893059	-0.0395167		-0.0672889	-0.0868825
0.0155639	0.00957891		0.0870361	0.0155639		-0.116382	0.00957891
-0.022901	-0.129913		-0.0148106	-0.022901		-0.104506	-0.129913
0.0119043	-0.0222297		-0.0366862	0.0119043		-0.0328302	-0.0222297
-0.0110153	-0.0618404		0.0326457	-0.0110153		-0.032261	-0.0618404
0.0701402	-0.0208512		0.00409009	0.0701402		-0.164001	-0.0208512
0.0182836	-0.0567777		0.000896527	0.0182836		-0.108688	-0.0567777
0.0312631	-0.0872814		0.0322831	0.0312631		-0.0582126	-0.0872814
-0.121491	0.0460957		-0.0227428	-0.121491		-0.109214	0.0460957
0.103091	-0.076679		0.032873	0.103091		-0.0761788	-0.076679
-0.00266102	-0.0576492		0.136663	-0.00266102		0.0350676	-0.0576492
0.0938714	-0.114934		-0.0562817	0.0938714		-0.119667	-0.114934
0.197627	-0.127771		-0.0175403	0.197627		-0.0209259	-0.127771
0.0640358	0.0340459		-0.0807798	0.0640358		-0.0224238	0.0340459
0.105657	-0.168143		-0.0896141	0.105657		-0.0549947	-0.168143
0.0588425	-0.0573494		0.0030644	0.0588425		-0.0562201	-0.0573494
0.0109152	0.00834955		0.00301551	0.0109152		0.0112639	0.00834955
0.0863498	-0.0940352		0.00298524	0.0863498		-0.140225	-0.0940352
0.0719545	-0.18371		-0.0632112	0.0719545		-0.0431842	-0.18371
-0.0712137	-0.108856		-0.0724779	-0.0712137		-0.114608	-0.108856
-0.0142955	-0.060476		0.10438	-0.0142955		-0.0323635	-0.060476
-0.074518	-0.212149		-0.0826331	-0.074518		0.0157932	-0.212149
0.0620217	-0.0228035		-0.00198022	0.0620217		-0.0267946	-0.0228035
0.0182425	-0.0838054		-0.147683	0.0182425		-0.0262755	-0.0838054
-0.00253172	-0.147347		0.0287787	-0.00253172		-0.0921621	-0.147347
0.0618295	-0.191337		-0.0854191	0.0618295		-0.0575935	-0.191337
0.0509933	-0.147535		0.0327553	0.0509933		-0.0500153	-0.147535
0.0754107	-0.0464879		0.0437656	0.0754107		-0.0702545	-0.0464879
-0.0392519	-0.19336		-0.00686455	-0.0392519		-0.186446	-0.19336
-0.0511595	-0.0818672		0.00132654	-0.0511595		-0.201038	-0.0818672
0.118555	-0.306145		0.00126446	0.118555		-0.0410678	-0.306145
0.0889763	0.0307654		0.0611539	0.0889763		0.0716021	0.0307654
-0.00772063	-0.0287672		-0.0561713	-0.00772063		-0.0710142	-0.0287672
-0.00683024	-0.139958		-0.0431855	-0.00683024		-0.0392961	-0.139958
-0.0473914	-0.045163		-0.0169937	-0.0473914		-0.0622678	-0.045163
-0.11221	-0.0868872		-0.0316775	-0.11221		-0.108113	-0.0868872
-0.0531467	-0.138051		-0.0105521	-0.0531467		-0.107781	-0.138051
-0.0440753	0.122961		-0.0178743	-0.0440753		-0.0544868	0.122961
-0.0795027	-0.100628		0.142103	-0.0795027		0.0659731	-0.100628
-0.0361867	-0.0988933		-0.0697148	-0.0361867		-0.00673487	-0.0988933
-0.0284385	-0.136157		-0.0678248	-0.0284385		-0.123544	-0.136157
-0.0108564	-0.0290556		0.113407	-0.0108564		0.0175959	-0.0290556
0.00127991	0.0192297		0.0214024	0.00127991		-0.108584	0.0192297
-0.114063	-0.0293732		-0.0584719	-0.114063		0.0781268	-0.0293732
-0.0963979	-0.029246		-0.00800396	-0.0963979		-0.0726309	-0.029246
-0.050996	-0.151229		-0.0875453	-0.050996		-0.0750398	-0.151229
-0.0776087	-0.0531145		-0.0346058	-0.0776087		-0.169532	-0.0531145
0.0242282	-0.0993554		-0.0575697	0.0242282		-0.0894729	-0.0993554
-0.0340362	-0.169007		-0.0729697	-0.0340362		-0.152086	-0.169007
-0.00709429	-0.285346		0.0564273	-0.00709429		-0.0594206	-0.285346
-0.0396517	-0.179415		0.0231583	-0.0396517		-0.129454	-0.179415
0.00544756	-0.0414397		0.000946839	0.00544756		-0.0735824	-0.0414397
0.0102188	0.0343544		-0.0563563	0.0102188		-0.0936512	0.0343544
-0.0187205	-0.112899		-0.0998081	-0.0187205		-0.143461	-0.112899
0.0570979	-0.186877		0.0705545	0.0570979		0.00461683	-0.186877
-0.0921284	-0.0947342		-0.0287937	-0.0921284		-0.138527	-0.0947342
0.044007	0.0321493		-0.0383337	0.044007		-0.0535801	0.0321493
-0.00717112	-0.152058		0.0670303	-0.00717112		-0.0661609	-0.152058
0.0742602	-0.117802		-0.0990223	0.0742602		0.000526998	-0.117802
-0.0351671	-0.0740739		-0.0847264	-0.0351671		-0.22674	-0.0740739
0.0593335	0.134459		-0.0689622	0.0593335		-0.14628	0.134459
-0.0675406	-0.014757		-0.000872865	-0.0675406		-0.0479866	-0.014757
-0.0376982	-0.0501976		-0.0377361	-0.0376982		-0.104883	-0.0501976
0.00674782	-0.0147324		0.0823883	0.00674782		-0.00749538	-0.0147324
-0.0902403	-0.0595586		-0.0378407	-0.0902403		-0.0169333	-0.0595586
-0.0134371	-0.0180351		0.010794	-0.0134371		-0.0976459	-0.0180351
0.0862017	-0.11025		-0.18854	0.0862017		-0.0858426	-0.11025
0.0530142	-0.0643377		-0.0369121	0.0530142		-0.00394295	-0.0643377
-0.116791	-0.203949		-0.0501891	-0.116791		-0.052727	-0.203949
-0.00847075	-0.107726		-0.0537534	-0.00847075		-0.0226964	-0.107726
0.0477741	-0.16785		-0.073647	0.0477741		-0.0839306	-0.16785
-0.024533	-0.055463		-0.119586	-0.024533		0.0635324	-0.055463
0.0136231	-0.122938		-0.0588484	0.0136231		-0.00897701	-0.122938
0.040318	-0.120643		0.0331723	0.040318		-0.0815432	-0.120643
0.00393899	-0.117547		0.047416	0.00393899		0.110797	-0.117547
0.160006	0.20479		0.0563185	0.160006		-0.151424	0.20479
-0.0142644	-0.0654406		-0.052924	-0.0142644		-0.237901	-0.0654406
-0.0573586	-0.183311		-0.00215788	-0.0573586		-0.0326972	-0.183311
-0.0323941	-0.216352		0.0368897	-0.0323941		-0.0275454	-0.216352
-0.0440556	-0.0589149		-0.0654383	-0.0440556		-0.217394	-0.0589149
0.0351773	0.19727		-0.060558	0.0351773		-0.138938	0.19727
-0.0137932	-0.143125		0.0290093	-0.0137932		-0.0607401	-0.143125
0.0158852	-0.224813		-0.0142331	0.0158852		-0.0908083	-0.224813
0.0368966	-0.10117		0.0556027	0.0368966		-0.0152446	-0.10117
-0.0951925	0.0628226		-0.139921	-0.0951925		-0.0823788	0.0628226
0.1475	-0.105377		0.19884	0.1475		-0.0779828	-0.105377
0.0548454	-0.134904		0.0217043	0.0548454		-0.074124	-0.134904
-0.041699	0.0251184		-0.0228766	-0.041699		-0.0907842	0.0251184
-0.0137478	0.0723982		0.0732161	-0.0137478		-0.07676	0.0723982
0.0485007	-0.170886		-0.0554798	0.0485007		-0.100977	-0.170886
-0.035624	-0.209569		0.0430124	-0.035624		-0.0788265	-0.209569
-0.0138791	-0.164189		-0.0254206	-0.0138791		-0.0676333	-0.164189
0.0221466	-0.186811		-0.0357006	0.0221466		-0.0826046	-0.186811
-0.095573	0.00130125		-0.0969782	-0.095573		-0.217388	0.00130125
-0.0909854	-0.20305		0.0415016	-0.0909854		-0.0795395	-0.20305
-0.0323265	-0.158562		-0.0194816	-0.0323265		-0.280351	-0.158562
0.140968	-0.0551169		-0.14507	0.140968		-0.0201824	-0.0551169
-0.0396546	-0.0229235		-0.055152	-0.0396546		-0.115419	-0.0229235
-0.0461911	-0.0830968		-0.0105575	-0.0461911		-0.0216585	-0.0830968
-0.160461	-0.0962555		-0.0239967	-0.160461		0.0057412	-0.0962555
-0.0643949	-0.0361504		-0.0900735	-0.0643949		-0.0898853	-0.0361504
-0.0781699	-0.00104977		0.0463573	-0.0781699		0.0279369	-0.00104977
-0.0552931	-0.128557		0.0141721	-0.0552931		-0.0733603	-0.128557
-0.0457857	-0.00352453		0.047572	-0.0457857		-0.0937808	-0.00352453
-0.114464	-0.244063		0.0105382	-0.114464		-0.130571	-0.244063
-0.0931907	-0.205403		0.0158216	-0.0931907		-0.143714	-0.205403
0.011298	-0.0783302		-0.00532178	0.011298		-0.0891538	-0.0783302
0.0940871	-0.220047		-0.0146857	0.0940871		0.0208745	-0.220047
-0.067284	-0.0530521		-0.117065	-0.067284		-0.0814339	-0.0530521
0.102866	-0.144374		0.0653722	0.102866		-0.0228975	-0.144374
-0.0573779	-0.120599		0.00374553	-0.0573779		-0.0850781	-0.120599
-0.0304595	-0.15922		-0.0327918	-0.0304595		-0.0891401	-0.15922
-0.111606	-0.133172		-0.0374006	-0.111606		0.0722137	-0.133172
-0.017607	-0.0812153		0.0378476	-0.017607		0.0509977	-0.0812153
-0.0376878	-0.187977		0.064418	-0.0376878		-0.0191788	-0.187977
-0.0111332	-0.163697		-0.0589028	-0.0111332		0.0146914	-0.163697
-0.048807	-0.0326497		0.0829563	-0.048807		0.116805	-0.0326497
0.0753522	-0.187648		-0.00326972	0.0753522		0.009993	-0.187648
0.0404178	-0.0964913		0.105446	0.0404178		-0.0650868	-0.0964913
-0.0140681	-0.109795		-0.0958148	-0.0140681		-0.0518501	-0.109795
0.0491073	-0.21731		0.102152	0.0491073		-0.178761	-0.21731
-0.100631	-0.035697		-0.0635153	-0.100631		-0.12278	-0.035697
0.0116473	-0.0972917		-0.106049	0.0116473		-0.0466237	-0.0972917
-0.0626845	-0.195873		-0.135522	-0.0626845		0.0825794	-0.195873
-0.106382	-0.0519646		-0.072556	-0.106382		-0.0165535	-0.0519646
0.0120989	-0.0221836		0.0678975	0.0120989		-0.00673291	-0.0221836
0.0362016	-0.164019		0.0320722	0.0362016		-0.149018	-0.164019
0.00670023	-0.1042		-0.101783	0.00670023		-0.0574752	-0.1042
0.161041	-0.227706		0.0301853	0.161041		0.0215312	-0.227706
0.0580927	-0.195416		-0.0646533	0.0580927		-0.0530575	-0.195416
0.0229422	-0.223787		-0.0962769	0.0229422		-0.212641	-0.223787
0.0601429	-0.186378		0.00466755	0.0601429		0.0178379	-0.186378
0.0275511	-0.210118		-0.0517428	0.0275511		-0.0458289	-0.210118
0.0268358	-0.116565		-0.0140904	0.0268358		0.0780962	-0.116565
0.0421689	-0.0264474		-0.0239863	0.0421689		-0.0179763	-0.0264474
-0.13401	-0.147519		-0.00774641	-0.13401		-0.109305	-0.147519
-0.0809652	-0.0580947		-0.12509	-0.0809652		-0.0729145	-0.0580947
0.0957058	0.0810057		-0.0972921	0.0957058		-0.0572864	0.0810057
-0.0668323	-0.164154		-0.00176601	-0.0668323		-0.00163162	-0.164154
-0.116162	-0.083303		-0.141608	-0.116162		-0.0444099	-0.083303
0.0776558	-0.0713249		-0.050204	0.0776558		-0.0502956	-0.0713249
0.0722908	-0.112644		0.0172204	0.0722908		0.025158	-0.112644
0.124599	-0.101333		0.0952911	0.124599		-0.0550261	-0.101333
-0.14312	-0.136498		0.00440609	-0.14312		-0.0391149	-0.136498
0.00262285	-0.0630747		-0.041673	0.00262285		-0.182213	-0.0630747
-0.143051	-0.108672		-0.00326827	-0.143051		0.000783371	-0.108672
-0.0717941	-0.172931		0.000293631	-0.0717941		0.0185382	-0.172931
-0.0465996	-0.00340318		0.0230733	-0.0465996		-0.136286	-0.00340318
-0.0328852	-0.132803		-0.0321613	-0.0328852		-0.0975138	-0.132803
-0.11656	-0.0727381		0.00571386	-0.11656		-0.000504865	-0.0727381
-0.084754	-0.0518125		-0.0293326	-0.084754		0.0149769	-0.0518125
-0.064662	-0.132577		-0.00730829	-0.064662		0.0924126	-0.132577
0.146322	-0.099044		-0.0886188	0.146322		-0.161353	-0.099044
-0.198018	-0.167384		-0.0368926	-0.198018		0.0160247	-0.167384
-0.0688658	-0.0965791		-0.0498828	-0.0688658		-0.0564084	-0.0965791
0.0528938	-0.179141		0.102849	0.0528938		-0.128449	-0.179141
0.0286448	-0.0962254		-0.121786	0.0286448		-0.0716416	-0.0962254
-0.151853	-0.0365207		-0.0160424	-0.151853		-0.16751	-0.0365207
0.0216749	-0.180435		-0.112635	0.0216749		-0.0917749	-0.180435
0.277499	-0.00782551		-0.216437	0.277499		0.0299384	-0.00782551
-0.101932	-0.143524		-0.0828968	-0.101932		-0.0402954	-0.143524
-0.1425	-0.0139748		-0.124559	-0.1425		-0.0848449	-0.0139748
-0.011617	-0.0709264		-0.0777867	-0.011617		-0.0910745	-0.0709264
-0.0958835	-0.167538		-0.0299399	-0.0958835		-0.187733	-0.167538
0.0723606	-0.0912514		-0.105412	0.0723606		-0.048523	-0.0912514
-0.0452857	-0.234127		-0.0910507	-0.0452857		-0.156215	-0.234127
-0.112667	0.00837081		0.0520868	-0.112667		-0.116649	0.00837081
-0.0977233	-0.028505		-0.00499915	-0.0977233		-0.157956	-0.028505
-0.111581	-0.117845		0.0551846	-0.111581		-0.122073	-0.117845
-0.0465762	-0.115062		-0.0817397	-0.0465762		-0.0918538	-0.115062
-0.0019462	-0.0752406		-0.0383104	-0.0019462		-0.225356	-0.0752406
-0.0330657	-0.127881		-0.0176059	-0.0330657		-0.102712	-0.127881
-0.00477931	-0.0883139		-0.0823155	-0.00477931		-0.122936	-0.0883139
-0.108275	-0.179202		-0.0722431	-0.108275		-0.0658602	-0.179202
0.0377968	-0.136124		-0.0966992	0.0377968		-0.0531001	-0.136124
0.0267892	-0.101086		-0.0107624	0.0267892		-0.215688	-0.101086
-0.0147157	-0.109635		0.0176641	-0.0147157		-0.013805	-0.109635
-0.0836364	-0.124493		0.0295494	-0.0836364		-0.124657	-0.124493
0.0252752	-0.169253		-0.140195	0.0252752		-0.191067	-0.169253
-0.162413	-0.0783121		-0.110979	-0.162413		-0.0887069	-0.0783121
-0.0819292	-0.203604		-0.0145951	-0.0819292		0.000738463	-0.203604
-0.0228749	-0.115011		-0.015655	-0.0228749		-0.0741781	-0.115011
-0.110571	-0.218146		0.024887	-0.110571		-0.122634	-0.218146
-0.00847372	-0.140374		0.089676	-0.00847372		0.0280073	-0.140374
0.0729895	-0.199541		0.0305876	0.0729895		-0.161803	-0.199541
0.00962312	-0.134123		0.0213124	0.00962312		-0.092305	-0.134123
-0.139242	0.125902		0.0565425	-0.139242		-0.1009	0.125902
-0.110388	-0.162105		0.0131786	-0.110388		-0.0373862	-0.162105
-0.0495023	-0.086498		0.00528693	-0.0495023		0.00643494	-0.086498
-0.0335746	-0.15802		-0.0123312	-0.0335746		-0.0373979	-0.15802
-0.128416	-0.148234		-0.0246481	-0.128416		-0.138573	-0.148234
0.0599529	-0.133288		0.0906677	0.0599529		0.00808215	-0.133288
-0.0117657	-0.217787		0.072983	-0.0117657		-0.103848	-0.217787
0.0518717	-0.146067		-0.0117684	0.0518717		0.120257	-0.146067
0.0196628	-0.0874723		0.0272924	0.0196628		-0.216726	-0.0874723
-0.0547493	-0.100422		0.0537326	-0.0547493		-0.157564	-0.100422
-0.104924	-0.1593		-0.0483657	-0.104924		-0.0467152	-0.1593
-0.0407572	-0.0409679		0.00987535	-0.0407572		-0.142377	-0.0409679
0.0259033	-0.0679711		-0.0170885	0.0259033		-0.100659	-0.0679711
-0.0349306	-0.348786		0.0153115	-0.0349306		-0.0497124	-0.348786
0.0488994	-0.182169		-0.0300013	0.0488994		-0.31075	-0.182169
-0.0365632	-0.273843		-0.0348617	-0.0365632		-0.0872591	-0.273843
-0.0431745	-0.21339		-0.00602227	-0.0431745		-0.089075	-0.21339
-0.0634208	-0.0323296		-0.0821526	-0.0634208		-0.0526411	-0.0323296
-0.0673032	-0.118044		0.0669804	-0.0673032		-0.15999	-0.118044
0.0803302	-0.0902811		-0.0126288	0.0803302		-0.0948261	-0.0902811
-0.0423871	-0.18042		-0.0693169	-0.0423871		-0.209562	-0.18042
-0.0794436	-0.0728766		-0.018263	-0.0794436		-0.16137	-0.0728766
0.0613735	-0.0793633		-0.0999504	0.0613735		-0.161578	-0.0793633
-0.0550895	-0.119178		0.00941585	-0.0550895		-0.0399004	-0.119178
-0.0880795	-0.251886		-0.085869	-0.0880795		-0.138398	-0.251886
-0.0258036	-0.0910999		0.0409383	-0.0258036		-0.0922738	-0.0910999
-0.119146	-0.176483		0.0110841	-0.119146		-0.0231197	-0.176483
-0.0620178	-0.193822		-0.0334303	-0.0620178		0.0930864	-0.193822
-0.0436825	-0.0354988		0.0634807	-0.0436825		-0.0128775	-0.0354988
-0.165333	-0.0848842		-0.113266	-0.165333		-0.151323	-0.0848842
-0.0113979	-0.121379		-0.0802617	-0.0113979		-0.227291	-0.121379
0.179746	-0.146084		0.0895037	0.179746		-0.0965829	-0.146084
-0.0847638	-0.135444		-0.0137069	-0.0847638		-0.0803774	-0.135444
0.119968	-0.00282362		-0.0193079	0.119968		-0.0074048	-0.00282362
-0.0127297	-0.0959653		-0.0756343	-0.0127297		-0.0997548	-0.0959653
0.0590547	-0.177719		-0.00339593	0.0590547		-0.0974725	-0.177719
-0.173364	-0.189676		-0.0416304	-0.173364		-0.227393	-0.189676
-0.0651178	-0.120375		-0.0140124	-0.0651178		-0.0432951	-0.120375
0.0749758	-0.0397622		-0.0684766	0.0749758		-0.0775541	-0.0397622
0.0343137	-0.126465		-0.01411	0.0343137		-0.097746	-0.126465
0.0333586	-0.0390949		-0.0322745	0.0333586		-0.121492	-0.0390949
-0.0656091	-0.273115		-0.188485	-0.0656091		-0.330082	-0.273115
-0.112403	-0.229928		-0.0143259	-0.112403		-0.180876	-0.229928
0.0261981	-0.198816		0.0285941	0.0261981		-0.145903	-0.198816
-0.0974052	-0.0967366		0.00356819	-0.0974052		-0.098395	-0.0967366
-0.0732795	-0.159861		0.0149902	-0.0732795		-0.182241	-0.159861
0.0860835	-0.141424		-0.0642739	0.0860835		-0.138219	-0.141424
-0.121044	-0.258535		-0.0154807	-0.121044		-0.180019	-0.258535
-0.0353509	-0.0751046		-0.0453108	-0.0353509		-0.0878467	-0.0751046
0.259938	-0.279051		-0.0664386	0.259938		-0.134057	-0.279051
-0.0542822	-0.0707164		0.065501	-0.0542822		0.00531085	-0.0707164
-0.144604	-0.074345		-0.17725	-0.144604		-0.0914407	-0.074345
-0.142365	-0.151121		-0.084685	-0.142365		-0.0313927	-0.151121
0.0446108	-0.0831801		0.0117666	0.0446108		-0.144129	-0.0831801
-0.00915372	-0.194804		-0.0163377	-0.00915372		-0.0768756	-0.194804
-0.102027	-0.17125		-0.0792211	-0.102027		-0.0798344	-0.17125
0.025716	-0.0551459		0.00462133	0.025716		-0.0829573	-0.0551459
-0.0945131	-0.171093		-0.0172562	-0.0945131		-0.405797	-0.171093
-0.043354	-0.14402		-0.0535933	-0.043354		-0.135719	-0.14402
-0.0878045	-0.232368		0.064113	-0.0878045		-0.0183889	-0.232368
-0.0937441	-0.0334787		0.0593939	-0.0937441		0.0143768	-0.0334787
-0.0531634	-0.24944		0.000702173	-0.0531634		-0.143232	-0.24944
-0.203397	-0.17782		-0.172622	-0.203397		-0.39982	-0.17782
-0.0096594	-0.211197		0.00788078	-0.0096594		-0.101464	-0.211197
0.00225697	-0.162265		0.0142366	0.00225697		-0.101992	-0.162265
-0.154913	-0.104819		0.128475	-0.154913		-0.0612452	-0.104819
0.0460809	-0.124068		0.0322492	0.0460809		0.0203808	-0.124068
-0.015595	-0.236987		0.0459643	-0.015595		-0.102253	-0.236987
-0.188601	-0.0787017		0.0230716	-0.188601		-0.103641	-0.0787017
-0.0252815	-0.0971107		0.0135505	-0.0252815		-0.267807	-0.0971107
-0.0113291	0.00696902		0.0820619	-0.0113291		-0.0996451	0.00696902
-0.0493691	-0.0243771		0.0605792	-0.0493691		-0.0703602	-0.0243771
-0.115827	-0.195787		-0.0439593	-0.115827		-0.23081	-0.195787
0.00104147	0.172724		-0.12679	0.00104147		-0.278236	0.172724
-0.0207024	-0.138715		0.0344094	-0.0207024		-0.103238	-0.138715
0.0471254	-0.132481		-0.136192	0.0471254		-0.0360533	-0.132481
-0.0498872	-0.186271		0.0239978	-0.0498872		0.0023857	-0.186271
0.0339464	-0.175724		-0.00300752	0.0339464		-0.0433113	-0.175724
0.0576288	-0.0259001		0.0781142	0.0576288		-0.0208496	-0.0259001
-0.0219264	-0.107311		-0.0159615	-0.0219264		-0.209055	-0.107311
0.130231	-0.114247		0.00347725	0.130231		-0.00491669	-0.114247
-0.0748516	-0.113875		-0.0171336	-0.0748516		-0.0495124	-0.113875
0.0700225	-0.13893		-0.0231913	0.0700225		-0.153278	-0.13893
-0.0450374	-0.0621955		0.0144568	-0.0450374		-0.185708	-0.0621955
-0.0639446	-0.146014		-0.110167	-0.0639446		-0.125682	-0.146014
-0.0457435	-0.173104		-0.0752895	-0.0457435		-0.112523	-0.173104
0.00207466	-0.413444		-0.021131	0.00207466		-0.104608	-0.413444
-0.00616619	-0.0313035		-0.084317	-0.00616619		-0.174029	-0.0313035
-0.025799	-0.162005		-0.0176593	-0.025799		-0.209317	-0.162005
-0.106392	-0.171168		0.0652925	-0.106392		-0.0826365	-0.171168
-0.0913535	-0.205136		-0.0474412	-0.0913535		-0.208654	-0.205136
-0.0451809	-0.0726246		0.0268663	-0.0451809		0.0316527	-0.0726246
-0.1133	-0.00348239		0.0703922	-0.1133		-0.00724426	-0.00348239
[truncated: 1,812 more rows]
