# Supplementary material for: Oligodendrocytes and myelin limit neuronal plasticity in visual cortex
Source: Nature. 2024 Aug 21;633(8031):856–63. doi: 10.1038/s41586-024-07853-8 (PMC11424474; doi:10.1038/s41586-024-07853-8)
Supplement: Supplementary file 16 — Source Data Extended Data Fig. 10 [file 41586_2024_7853_MOESM16_ESM.xlsx]

## Sheet: Sheet1
Panel b			Panel c			Panel d			Panel e
Inter-event interval			Rise			Decay			Half-width
CTL	cKO		CTL	cKO		CTL	cKO		CTL	cKO
56.3078	169.12		2.88392	2.24868		5.33256	7.22794		4.55935	4.953
143.8	149.754		1.40092	1.95623		3.82211	5.54403		2.46488	3.88738
64.3761	227.167		1.70599	1.37783		5.2161	4.94993		3.69431	3.29291
94.7562	226.825		1.60706	1.36369		6.03519	3.46658		3.76909	2.43242
90.0969	145.498		1.72145	1.98683		4.02638	5.92917		2.99217	3.29231
201.871	165.949		1.74183	1.64739		3.73658	5.21131		2.289	3.4671
72.8588	135.268		2.05355	1.5475		4.6336	4.01902		2.72315	2.7359
153.61	147.063		1.80627	1.49686		5.44818	3.78319		3.2426	2.61571
270.933	154.524		1.43517	1.44848		3.21362	3.37465		1.7703	1.53835
75.0162	183.541		1.66909	1.65873		2.83834	5.09068		1.81116	3.17362
94.4437	286.856		1.70558	1.61527		3.93232	6.56931		2.46681	3.83583
121.249	338.389		1.41062	1.3919		5.0502	4.02548		3.16127	2.47321
80.9256	155.42		1.35306	2.19988		4.02573	8.24436		2.3949	5.03048
130.856	261.514		1.46243	1.71051		4.23909	6.32051		2.59903	3.61758
99.7926			1.59478			3.78643			1.96764
